# Supplementary material for: A Visual Framework for Classifying Determinants of Cell Size
Source: Cell Rep. 2018 Dec 18;25(12):3519–3529.e2. doi: 10.1016/j.celrep.2018.11.087 (PMC6315284; doi:10.1016/j.celrep.2018.11.087)
Supplement: Table S1. Median Growth Parameters of Investigated Mutant Strains, Related to Figure 4 — Standard name, systematic name, median birth, and bud size as well as the growth and time shifts of each investigated mutant. [file mmc2.xlsx]

## Sheet: Sheet1
Name	ORF	birth size (fl)	bud size (fl)	# cells	Δs(G1)	Δs(bud)	ΔT(G1)	ΔT(budded)	class
aad6	YFL056C	21.5508	32.7501	111	0 (+/- 0.02)	-0.02 (+/- 0.04)	0.11 (+/- 0.06)	-0.02 (+/- 0.07)
aah1	YNL141W	21.8401	29.5595	265	-0.1 (+/- 0.02)	0 (+/- 0.02)	0.14 (+/- 0.06)	0.21 (+/- 0.04)	D
abm1	YJR108W	23.1681	33.7048	95	0.03 (+/- 0.02)	0.04 (+/- 0.06)	0.03 (+/- 0.07)	-0.04 (+/- 0.11)
ach1	YBL015W	21.5877	33.2743	118	0.02 (+/- 0.02)	-0.02 (+/- 0.03)	-0.02 (+/- 0.05)	-0.06 (+/- 0.02)
afr1	YDR085C	22.1833	32.8259	98	0.01 (+/- 0.04)	0.03 (+/- 0.02)	0.01 (+/- 0.06)	-0.02 (+/- 0.04)
aim26	YKL037W	21.0934	30.7436	398	-0.04 (+/- 0.01)	-0.09 (+/- 0.02)	0.03 (+/- 0.05)	-0.01 (+/- 0.02)	B
aim36	YMR157C	23.696	33.4381	145	0 (+/- 0.03)	0.1 (+/- 0.03)	0.04 (+/- 0.09)	0.11 (+/- 0.04)
akl1	YBR059C	21.1604	33.9019	102	0.05 (+/- 0.01)	-0.07 (+/- 0.02)	0.05 (+/- 0.09)	-0.06 (+/- 0.05)	A
akr1	YDR264C	32.0094	39.345	357	0.04 (+/- 0.02)	0.34 (+/- 0.05)	0.05 (+/- 0.1)	0.12 (+/- 0.08)	E
alb1	YJL122W	20.4789	31.2314	619	-0.01 (+/- 0.01)	-0.05 (+/- 0.02)	0.11 (+/- 0.06)	-0.05 (+/- 0.02)	B
alk1	YGL021W	21.8763	33.1197	79	0.01 (+/- 0.02)	0.04 (+/- 0.04)	-0.05 (+/- 0.06)	0.01 (+/- 0.05)
alk2	YBL009W	21.8885	33.1438	57	0.03 (+/- 0.03)	-0.09 (+/- 0.05)	0.06 (+/- 0.13)	-0.07 (+/- 0.05)
apc9	YLR102C	26.4739	33.7827	177	-0.02 (+/- 0.02)	0.2 (+/- 0.01)	0 (+/- 0.04)	0.08 (+/- 0.05)	E
apl4	YPR029C	23.3227	32.5098	24	0 (+/- 0.05)	0.03 (+/- 0.14)	-0.05 (+/- 0.16)	-0.03 (+/- 0.06)
apl5	YPL195W	23.9266	32.1559	245	-0.06 (+/- 0.02)	0.03 (+/- 0.03)	-0.08 (+/- 0.05)	0.13 (+/- 0.03)
apn1	YKL114C	22.6803	32.8746	169	0.01 (+/- 0.03)	0.03 (+/- 0.03)	-0.01 (+/- 0.06)	0.01 (+/- 0.03)
aps2	YJR058C	22.5889	33.5398	82	0.03 (+/- 0.01)	0 (+/- 0.07)	-0.05 (+/- 0.09)	-0.11 (+/- 0.05)
ase1	YOR058C	21.9788	32.791	126	0.02 (+/- 0.02)	-0.02 (+/- 0.01)	-0.04 (+/- 0.05)	0.01 (+/- 0.03)
asf1	YJL115W	23.7822	33.9464	40	0.03 (+/- 0.04)	0.05 (+/- 0.05)	0.03 (+/- 0.07)	0.1 (+/- 0.06)
atc1	YDR184C	20.4116	30.8939	65	-0.02 (+/- 0.03)	-0.11 (+/- 0.04)	-0.02 (+/- 0.08)	-0.03 (+/- 0.04)
atg15	YCR068W	21.7788	32.68	486	0.01 (+/- 0.02)	-0.05 (+/- 0.03)	0.01 (+/- 0.06)	0.05 (+/- 0.04)
atg17	YLR423C	21.2746	33.0075	131	0.03 (+/- 0.03)	-0.05 (+/- 0.01)	0.08 (+/- 0.08)	0.01 (+/- 0.01)
atp4	YPL078C	21.8161	33.3467	489	0.02 (+/- 0.02)	-0.01 (+/- 0.03)	0.13 (+/- 0.06)	0.1 (+/- 0.04)
bbc1	YJL020C	21.867	33.2787	97	0.04 (+/- 0.03)	-0.04 (+/- 0.04)	-0.05 (+/- 0.08)	-0.15 (+/- 0.03)
bck1	YJL095W	22.1754	32.4243	84	-0.02 (+/- 0.02)	0 (+/- 0.01)	-0.05 (+/- 0.08)	0.05 (+/- 0.03)
bck2	YER167W	27.0283	43.5084	387	0.23 (+/- 0.02)	0.06 (+/- 0.09)	0.39 (+/- 0.05)	0.03 (+/- 0.06)	F
bik1	YCL029C	24.4473	33.7144	111	-0.03 (+/- 0.04)	0.06 (+/- 0.05)	-0.05 (+/- 0.13)	0.04 (+/- 0.02)
bio4	YNR057C	21.3958	31.9609	172	-0.01 (+/- 0.02)	-0.01 (+/- 0.01)	-0.02 (+/- 0.03)	-0.04 (+/- 0.02)
bit61	YJL058C	21.5114	32.1177	740	-0.01 (+/- 0.02)	-0.02 (+/- 0.01)	0.02 (+/- 0.03)	0.06 (+/- 0.03)
boi1	YBL085W	23.2732	34.9217	48	0.08 (+/- 0.03)	-0.02 (+/- 0.06)	0.02 (+/- 0.07)	-0.02 (+/- 0.04)
bpt1	YLL015W	22.1648	32.9957	30	0 (+/- 0.04)	0.09 (+/- 0.06)	0.09 (+/- 0.06)	0.05 (+/- 0.07)
bre1	YDL074C	21.8713	33.7463	123	0.03 (+/- 0.03)	-0.05 (+/- 0.03)	0.08 (+/- 0.1)	-0.01 (+/- 0.04)
bud13	YGL174W	27.8266	38.0456	173	0.05 (+/- 0.02)	0.11 (+/- 0.03)	0.5 (+/- 0.07)	0.19 (+/- 0.05)	E
bud20	YLR074C	19.0407	30.0653	296	-0.03 (+/- 0.01)	-0.11 (+/- 0.02)	0.2 (+/- 0.07)	0.1 (+/- 0.05)	B
bud21	YOR078W	23.3458	31.4988	56	-0.06 (+/- 0.04)	0.15 (+/- 0.07)	0 (+/- 0.07)	-0.13 (+/- 0.1)
bud27	YFL023W	18.0928	30.678	120	-0.02 (+/- 0.02)	-0.16 (+/- 0.05)	0.52 (+/- 0.13)	0.1 (+/- 0.03)	B
bud7	YOR299W	21.8874	32.8537	78	0 (+/- 0.05)	0.02 (+/- 0.08)	-0.05 (+/- 0.06)	-0.05 (+/- 0.06)
bud8	YLR353W	22.2046	33.2561	55	0.02 (+/- 0.05)	0.03 (+/- 0.03)	0.13 (+/- 0.15)	-0.03 (+/- 0.02)
bug1	YDL099W	22.6386	33.4369	134	0.02 (+/- 0.01)	0.02 (+/- 0.01)	0.08 (+/- 0.03)	-0.08 (+/- 0.04)
bul1	YMR275C	25.7845	38.3568	187	0.08 (+/- 0.03)	0.01 (+/- 0.06)	0.22 (+/- 0.05)	0.09 (+/- 0.03)
bul2	YML111W	22.2445	33.2974	253	0.03 (+/- 0.02)	-0.01 (+/- 0.03)	0.07 (+/- 0.06)	0.01 (+/- 0.04)
caf4	YKR036C	22.2134	31.827	60	-0.03 (+/- 0.03)	0.1 (+/- 0.08)	-0.14 (+/- 0.1)	-0.09 (+/- 0.05)
cam1	YPL048W	23.6467	32.0893	61	-0.01 (+/- 0.02)	0.07 (+/- 0.04)	0.2 (+/- 0.12)	-0.02 (+/- 0.06)
cap1	YKL007W	21.3567	33.3568	47	0.01 (+/- 0.07)	-0.21 (+/- 0.15)	-0.02 (+/- 0.16)	-0.02 (+/- 0.06)
cap2	YIL034C	22.6965	32.7648	54	0 (+/- 0.06)	-0.12 (+/- 0.05)	-0.05 (+/- 0.09)	-0.01 (+/- 0.02)
ccc1	YLR220W	22.8774	32.1975	74	-0.02 (+/- 0.02)	0.08 (+/- 0.03)	-0.03 (+/- 0.1)	0.07 (+/- 0.06)
ccr4	YAL021C	34.2734	53.085	159	0.3 (+/- 0.03)	0.15 (+/- 0.12)	0.71 (+/- 0.08)	0.31 (+/- 0.11)	F
cdh1	YGL003C	20.5891	27.412	119	-0.14 (+/- 0.06)	-0.16 (+/- 0.08)	-0.18 (+/- 0.12)	-0.08 (+/- 0.05)	C
cgr1	YGL029W	22.0744	32.4763	129	0 (+/- 0.04)	0 (+/- 0.02)	0.01 (+/- 0.07)	-0.01 (+/- 0.04)
chk1	YBR274W	22.2218	32.7652	112	0.02 (+/- 0.02)	0 (+/- 0.05)	-0.03 (+/- 0.04)	0.03 (+/- 0.03)
clb3	YDL155W	24.0932	33.0298	36	-0.02 (+/- 0.05)	0.15 (+/- 0.04)	-0.02 (+/- 0.07)	0.1 (+/- 0.07)
clb4	YLR210W	22.8605	34.1231	94	0.02 (+/- 0.03)	-0.01 (+/- 0.03)	0.07 (+/- 0.07)	0.08 (+/- 0.06)
cln2	YPL256C	27.5778	42.9643	479	0.22 (+/- 0.03)	0.15 (+/- 0.04)	0.37 (+/- 0.06)	0.11 (+/- 0.09)	F
cln3	YAL040C	33.2819	47.1387	336	0.2 (+/- 0.04)	0.16 (+/- 0.14)	0.34 (+/- 0.1)	-0.02 (+/- 0.03)	F
cos10	YNR075W	22.9327	31.8223	38	-0.03 (+/- 0.04)	0.06 (+/- 0.01)	-0.07 (+/- 0.1)	0.08 (+/- 0.04)
cos6	YGR295C	21.6634	31.8082	135	-0.01 (+/- 0.03)	0.01 (+/- 0.05)	-0.02 (+/- 0.07)	0 (+/- 0.04)
cox8	YLR395C	22.1413	33.2496	126	0.01 (+/- 0.01)	0 (+/- 0.05)	0.02 (+/- 0.03)	-0.06 (+/- 0.02)
cul3	YGR003W	23.2033	33.6618	43	-0.02 (+/- 0.05)	0 (+/- 0.09)	-0.01 (+/- 0.1)	0 (+/- 0.13)
dal81	YIR023W	22.4215	33.0731	81	0.01 (+/- 0.02)	-0.04 (+/- 0.05)	0.09 (+/- 0.07)	-0.03 (+/- 0.04)
dbp3	YGL078C	21.6438	32.3222	71	0 (+/- 0.05)	0.01 (+/- 0.06)	0.26 (+/- 0.11)	0.07 (+/- 0.06)
dbp7	YKR024C	26.4272	40.0128	530	0.15 (+/- 0.02)	0.1 (+/- 0.03)	0.21 (+/- 0.04)	0.11 (+/- 0.03)	F
dep1	YAL013W	18.0926	27.8096	298	-0.09 (+/- 0.01)	-0.11 (+/- 0.01)	-0.03 (+/- 0.06)	-0.03 (+/- 0.05)	B
dig1	YPL049C	25.3278	32.5488	39	-0.06 (+/- 0.05)	0.25 (+/- 0.04)	0.07 (+/- 0.21)	0.06 (+/- 0.12)
djp1	YIR004W	21.0238	32.5346	40	0.02 (+/- 0.05)	0.01 (+/- 0.01)	0.12 (+/- 0.11)	0.08 (+/- 0.05)
dld3	YEL071W	22.6428	33.5348	23	0 (+/- 0.04)	0 (+/- 0.07)	-0.01 (+/- 0.18)	0 (+/- 0.07)
dma1	YHR115C	22.8578	32.6567	88	0 (+/- 0.02)	0.06 (+/- 0.03)	0.02 (+/- 0.06)	0.01 (+/- 0.02)
dom34	YNL001W	22.0628	33.0715	100	0.03 (+/- 0.02)	-0.02 (+/- 0.04)	0.16 (+/- 0.07)	0.08 (+/- 0.02)
dpb3	YBR278W	25.7343	35.0174	153	0.02 (+/- 0.04)	0.22 (+/- 0.03)	-0.01 (+/- 0.07)	0.16 (+/- 0.05)	E
dph2	YKL191W	21.8905	32.5072	66	-0.01 (+/- 0.04)	0.02 (+/- 0.04)	0.09 (+/- 0.07)	0.05 (+/- 0.07)
drs2	YAL026C	22.4844	33.16	50	0 (+/- 0.04)	0.04 (+/- 0.1)	0.13 (+/- 0.14)	0.06 (+/- 0.04)
dst1	YGL043W	23.6093	30.0684	22	-0.15 (+/- 0.06)	0.16 (+/- 0.08)	-0.1 (+/- 0.15)	-0.09 (+/- 0.08)
dus3	YLR401C	22.3876	32.7459	141	0 (+/- 0.01)	0.02 (+/- 0.03)	-0.06 (+/- 0.07)	0 (+/- 0.03)
eaf6	YJR082C	19.9685	32.2985	62	0.01 (+/- 0.03)	-0.04 (+/- 0.03)	0.17 (+/- 0.12)	-0.07 (+/- 0.07)
eaf7	YNL136W	21.8061	32.9583	71	0.01 (+/- 0.02)	0 (+/- 0.07)	0.06 (+/- 0.09)	0.03 (+/- 0.05)
ecm1	YAL059W	30.1466	46.266	227	0.23 (+/- 0.03)	0.15 (+/- 0.07)	0.55 (+/- 0.11)	0.05 (+/- 0.05)	F
egd1	YPL037C	24.5436	34.4755	115	0.04 (+/- 0.02)	0.16 (+/- 0.08)	0.19 (+/- 0.03)	0.06 (+/- 0.06)	E
elp3	YPL086C	21.1712	31.3059	185	-0.02 (+/- 0.04)	-0.1 (+/- 0.03)	0.11 (+/- 0.07)	0.16 (+/- 0.04)	B
elp4	YPL101W	22.0251	31.5913	325	-0.04 (+/- 0.01)	-0.08 (+/- 0.02)	0.12 (+/- 0.05)	0.32 (+/- 0.03)	B
erg24	YNL280C	23.03	31.2609	55	-0.05 (+/- 0.05)	0.03 (+/- 0.03)	-0.25 (+/- 0.14)	0.11 (+/- 0.11)
erg3	YLR056W	23.6983	33.5484	44	0.01 (+/- 0.02)	0.08 (+/- 0.05)	0.04 (+/- 0.03)	0.16 (+/- 0.06)
esc1	YMR219W	21.7457	31.3975	88	-0.04 (+/- 0.03)	0.03 (+/- 0.04)	-0.1 (+/- 0.09)	-0.01 (+/- 0.04)
far1	YJL157C	23.0305	31.9605	333	-0.05 (+/- 0.02)	0.02 (+/- 0.02)	-0.06 (+/- 0.07)	0 (+/- 0.03)
fau1	YER183C	22.3141	32.9485	95	0.01 (+/- 0.02)	0.04 (+/- 0.03)	-0.01 (+/- 0.05)	0.03 (+/- 0.03)
fcy2	YER056C	23.9816	33.2109	26	0.02 (+/- 0.05)	0.08 (+/- 0.06)	-0.02 (+/- 0.08)	0.06 (+/- 0.02)
fen1	YCR034W	23.0986	31.1098	622	-0.06 (+/- 0.02)	0.01 (+/- 0.02)	0.08 (+/- 0.03)	0.16 (+/- 0.03)
fir1	YER032W	21.2572	32.8042	103	0.01 (+/- 0.03)	-0.08 (+/- 0.06)	0.04 (+/- 0.1)	0.06 (+/- 0.03)	B
fks3	YMR306W	22.3667	33.6559	102	0.03 (+/- 0.03)	-0.01 (+/- 0.05)	0.04 (+/- 0.05)	-0.01 (+/- 0.03)
fmc1	YIL098C	21.974	32.4337	84	-0.01 (+/- 0.02)	-0.01 (+/- 0.06)	0.14 (+/- 0.08)	0.09 (+/- 0.04)
fpr4	YLR449W	22.5916	32.6399	144	0 (+/- 0.03)	0.02 (+/- 0.04)	-0.02 (+/- 0.05)	0 (+/- 0.01)
fre6	YLL051C	22.5083	33.7906	26	0 (+/- 0.05)	0.04 (+/- 0.11)	0.11 (+/- 0.14)	-0.03 (+/- 0.06)
fre8	YLR047C	21.8334	33.3514	129	0.02 (+/- 0.03)	0 (+/- 0.03)	-0.05 (+/- 0.08)	-0.05 (+/- 0.02)
frt1	YOR324C	23.8053	33.2723	78	0.01 (+/- 0.02)	0.04 (+/- 0.03)	-0.04 (+/- 0.05)	0.07 (+/- 0.06)
fus3	YBL016W	26.4875	37.4346	83	0.11 (+/- 0.04)	0.19 (+/- 0.04)	0.65 (+/- 0.23)	0.41 (+/- 0.05)
fyv5	YCL058C	21.126	35.9966	81	0.12 (+/- 0.02)	-0.13 (+/- 0.04)	1.02 (+/- 0.13)	0.19 (+/- 0.04)	A
fyv7	YLR068W	18.676	34.1439	130	0.11 (+/- 0.03)	-0.24 (+/- 0.04)	0.87 (+/- 0.14)	0.11 (+/- 0.03)	A
gal80	YML051W	22.4653	33.9704	67	0.03 (+/- 0.02)	0.04 (+/- 0.02)	0.02 (+/- 0.02)	0.01 (+/- 0.03)
gas4	YOL132W	22.6193	32.3663	64	-0.01 (+/- 0.02)	0.02 (+/- 0.03)	-0.03 (+/- 0.07)	0 (+/- 0.04)
gat2	YMR136W	23.0079	32.7911	98	-0.01 (+/- 0.02)	0.09 (+/- 0.04)	0.01 (+/- 0.03)	0.07 (+/- 0.04)
gcn5	YGR252W	21.7831	32.4759	116	0 (+/- 0.02)	0 (+/- 0.01)	-0.03 (+/- 0.07)	-0.03 (+/- 0.03)
gdt1	YBR187W	21.7598	33.0424	97	0.02 (+/- 0.02)	0 (+/- 0.03)	0.04 (+/- 0.07)	-0.03 (+/- 0.03)
gem1	YAL048C	21.1742	31.3291	414	-0.03 (+/- 0.01)	0 (+/- 0.02)	0.01 (+/- 0.04)	0.04 (+/- 0.02)
gic2	YDR309C	23.2767	33.0733	44	0 (+/- 0.01)	-0.09 (+/- 0.15)	0.03 (+/- 0.07)	-0.01 (+/- 0.04)
gis1	YDR096W	24.9854	35.499	74	0.05 (+/- 0.03)	0.08 (+/- 0.04)	0.07 (+/- 0.11)	0.05 (+/- 0.04)
gis4	YML006C	20.3556	29.6294	41	-0.07 (+/- 0.04)	0 (+/- 0.05)	-0.23 (+/- 0.12)	-0.01 (+/- 0.06)
gln3	YER040W	20.7193	30.2476	53	-0.07 (+/- 0.02)	0 (+/- 0.07)	0.15 (+/- 0.14)	0.35 (+/- 0.21)
glo3	YER122C	23.1826	32.8371	104	-0.01 (+/- 0.03)	0.01 (+/- 0.03)	-0.02 (+/- 0.07)	0.06 (+/- 0.04)
gpa2	YER020W	21.3388	28.9823	1430	-0.1 (+/- 0.02)	0.04 (+/- 0.03)	-0.09 (+/- 0.06)	0.04 (+/- 0.02)	D
gpb2	YAL056W	23.952	34.2938	7	0.16 (+/- 0)	0.15 (+/- 0)	-0.08 (+/- 0)	-0.14 (+/- 0)
gpr1	YDL035C	19.893	29.4971	309	-0.06 (+/- 0.01)	-0.11 (+/- 0.03)	-0.01 (+/- 0.04)	-0.06 (+/- 0.04)	B
gup1	YGL084C	22.2566	32.1268	127	-0.01 (+/- 0.02)	0.04 (+/- 0.02)	-0.03 (+/- 0.05)	-0.02 (+/- 0.07)
gyp1	YOR070C	22.9542	32.5962	161	-0.02 (+/- 0.02)	-0.03 (+/- 0.05)	0 (+/- 0.04)	0.08 (+/- 0.02)
hap2	YGL237C	21.3369	31.7038	75	-0.01 (+/- 0.02)	-0.01 (+/- 0.04)	-0.1 (+/- 0.09)	0.03 (+/- 0.07)
hap4	YKL109W	21.3827	32.434	59	0 (+/- 0.03)	0.02 (+/- 0.04)	0.01 (+/- 0.13)	-0.04 (+/- 0.04)
hda1	YNL021W	24.1577	35.7436	5	0.03 (+/- 0)	-0.02 (+/- 0.02)	0.05 (+/- 0)	-0.2 (+/- 0.02)
hfi1	YPL254W	22.5532	32.5823	100	-0.01 (+/- 0.02)	0.02 (+/- 0.04)	0.03 (+/- 0.08)	0 (+/- 0.06)
hgh1	YGR187C	22.4617	34.5147	95	0.07 (+/- 0.03)	0.01 (+/- 0.02)	0.31 (+/- 0.18)	0.06 (+/- 0.07)
hhf2	YNL030W	23.0173	33.3552	83	0.03 (+/- 0.03)	0.04 (+/- 0.04)	-0.01 (+/- 0.05)	0.01 (+/- 0.04)
hmg2	YLR450W	21.4734	33.6172	72	0.04 (+/- 0.03)	-0.06 (+/- 0.05)	0.32 (+/- 0.08)	0.08 (+/- 0.03)
hmi1	YOL095C	23.7571	33.3288	81	0 (+/- 0.03)	0.02 (+/- 0.07)	0 (+/- 0.07)	0.01 (+/- 0.05)
hmt1	YBR034C	20.6272	30.2458	128	-0.05 (+/- 0.02)	-0.02 (+/- 0.06)	-0.02 (+/- 0.06)	0.05 (+/- 0.01)
hst2	YPL015C	22.6939	34.752	51	0.03 (+/- 0.02)	-0.02 (+/- 0.04)	-0.01 (+/- 0.13)	-0.15 (+/- 0.07)
hst3	YOR025W	25.0517	35.4585	53	0.03 (+/- 0.05)	0.03 (+/- 0.05)	0.11 (+/- 0.06)	-0.05 (+/- 0.05)
htb2	YBL002W	21.5848	31.6968	48	0 (+/- 0.03)	-0.05 (+/- 0.04)	0.02 (+/- 0.07)	-0.02 (+/- 0.06)
hxk2	YGL253W	21.332	30.755	791	-0.04 (+/- 0.05)	0 (+/- 0.03)	0.03 (+/- 0.08)	0.02 (+/- 0.03)
icl1	YER065C	22.4854	33.1575	222	0.01 (+/- 0.02)	0.03 (+/- 0.01)	-0.03 (+/- 0.06)	-0.02 (+/- 0.01)
ics3	YJL077C	21.5723	33.31	77	0.02 (+/- 0.01)	0 (+/- 0.05)	0.16 (+/- 0.08)	-0.07 (+/- 0.09)
idp1	YDL066W	22.8011	32.2915	15	-0.01 (+/- 0.03)	0.1 (+/- 0.09)	-0.05 (+/- 0.1)	0.02 (+/- 0.06)
ies3	YLR052W	21.5765	36.8216	135	0.15 (+/- 0.03)	-0.17 (+/- 0.02)	0.95 (+/- 0.12)	0.17 (+/- 0.06)	A
imh1	YLR309C	21.8582	31.6907	169	-0.01 (+/- 0.03)	0 (+/- 0.03)	0.01 (+/- 0.04)	0.02 (+/- 0.03)
ipt1	YDR072C	23.4288	34.4256	123	0.03 (+/- 0.02)	0.05 (+/- 0.03)	0.05 (+/- 0.09)	0.08 (+/- 0.04)
ira2	YOL081W	28.3004	43.0136	102	0.17 (+/- 0.04)	0.16 (+/- 0.13)	0.26 (+/- 0.09)	0.06 (+/- 0.11)	F
ist3	YIR005W	24.8342	35.6009	176	0.05 (+/- 0.03)	0.08 (+/- 0.03)	0.3 (+/- 0.09)	0.05 (+/- 0.05)
iwr1	YDL115C	24.5036	34.0747	45	0.01 (+/- 0.04)	0.08 (+/- 0.02)	0.12 (+/- 0.07)	0.24 (+/- 0.06)
jjj1	YNL227C	18.1949	29.5423	129	-0.03 (+/- 0.02)	-0.15 (+/- 0.05)	0.25 (+/- 0.11)	0.09 (+/- 0.01)	B
jjj1	YNL227C	18.558	30.2894	679	-0.02 (+/- 0.01)	-0.13 (+/- 0.02)	0.32 (+/- 0.08)	0.14 (+/- 0.02)	B
kap122	YGL016W	19.4511	27.7981	1218	-0.12 (+/- 0.01)	-0.06 (+/- 0.02)	-0.15 (+/- 0.02)	0.01 (+/- 0.02)	C
kcs1	YDR017C	22.8049	33.1361	85	0.02 (+/- 0.03)	0.04 (+/- 0.04)	0.04 (+/- 0.09)	-0.1 (+/- 0.04)
kel1	YHR158C	21.7512	29.7913	253	-0.09 (+/- 0.02)	0.07 (+/- 0.03)	-0.07 (+/- 0.05)	-0.06 (+/- 0.06)
kem1	YGL173C	33.8276	48.083	7	0.29 (+/- 0.02)	0.08 (+/- 0)	0.62 (+/- 0.02)	0.46 (+/- 0.02)
kip2	YPL155C	22.1005	32.4428	75	0 (+/- 0.03)	-0.01 (+/- 0.07)	0.03 (+/- 0.03)	-0.03 (+/- 0.05)
kns1	YLL019C	22.7639	35.1335	139	0.06 (+/- 0.03)	0.01 (+/- 0.05)	0.25 (+/- 0.07)	-0.04 (+/- 0.03)
laa1	YJL207C	23.1574	33.4518	71	0.02 (+/- 0.04)	-0.01 (+/- 0.05)	0.03 (+/- 0.09)	-0.03 (+/- 0.07)
lcb5	YLR260W	22.2528	35.4723	35	0.08 (+/- 0.02)	-0.03 (+/- 0.03)	0.3 (+/- 0.11)	-0.07 (+/- 0.09)
lea1	YPL213W	23.8021	33.5555	19	0.02 (+/- 0.09)	0.1 (+/- 0.09)	0.25 (+/- 0.15)	-0.13 (+/- 0.2)
lge1	YPL055C	29.7292	41.0555	327	0.1 (+/- 0.02)	0.11 (+/- 0.02)	0.18 (+/- 0.09)	0.33 (+/- 0.08)	F
lia1	YJR070C	23.5346	34.6383	148	0.04 (+/- 0.02)	-0.01 (+/- 0.04)	0.24 (+/- 0.09)	0.13 (+/- 0.07)
lot6	YLR011W	23.4984	32.8507	22	0 (+/- 0.04)	-0.02 (+/- 0.03)	0.03 (+/- 0.11)	-0.04 (+/- 0.05)
lre1	YCL051W	22.741	31.9281	135	-0.06 (+/- 0.04)	0.08 (+/- 0.04)	-0.19 (+/- 0.09)	0.08 (+/- 0.06)
lsb3	YFR024C-A	20.9048	31.6109	71	0 (+/- 0.04)	-0.03 (+/- 0.07)	0.13 (+/- 0.08)	-0.07 (+/- 0.05)
lsb5	YCL034W	23.263	34.1467	162	0.04 (+/- 0.02)	0.07 (+/- 0.03)	0.04 (+/- 0.06)	0.05 (+/- 0.02)
lte1	YAL024C	22.1277	31.1587	287	-0.06 (+/- 0.02)	0.02 (+/- 0.03)	-0.14 (+/- 0.06)	0.07 (+/- 0.03)
ltv1	YKL143W	20.1851	31.1117	563	-0.01 (+/- 0.01)	-0.07 (+/- 0.03)	0 (+/- 0.04)	0.02 (+/- 0.04)	B
lys20	YDL182W	20.4587	33.4513	71	0.04 (+/- 0.04)	-0.09 (+/- 0.04)	0.15 (+/- 0.08)	0.04 (+/- 0.03)
mbp1	YDL056W	24.6676	34.4401	726	0.03 (+/- 0.02)	0.12 (+/- 0.01)	0.16 (+/- 0.06)	0.04 (+/- 0.02)	E
mck1	YNL307C	21.6953	31.5107	502	-0.02 (+/- 0.02)	0 (+/- 0.01)	-0.04 (+/- 0.05)	0.03 (+/- 0.02)
mdg1	YNL173C	25.5153	34.0275	106	-0.01 (+/- 0.02)	0.13 (+/- 0.04)	0.01 (+/- 0.03)	-0.04 (+/- 0.05)	E
mdm20	YOL076W	24.8842	35.2713	228	0.01 (+/- 0.04)	-0.08 (+/- 0.05)	-0.05 (+/- 0.09)	0.06 (+/- 0.03)	B
mdm31	YHR194W	22.108	31.6985	65	-0.02 (+/- 0.03)	0.06 (+/- 0.03)	-0.01 (+/- 0.05)	-0.09 (+/- 0.08)
med1	YPR070W	19.2173	27.5795	286	-0.13 (+/- 0.03)	-0.15 (+/- 0.05)	-0.13 (+/- 0.07)	0.04 (+/- 0.03)	C
mei4	YER044C-A	22.3029	30.9026	21	-0.08 (+/- 0.11)	-0.06 (+/- 0.08)	-0.03 (+/- 0.1)	0.03 (+/- 0.09)
met22	YOL064C	25.2793	37.605	419	0.1 (+/- 0.02)	0.03 (+/- 0.04)	0.25 (+/- 0.04)	0.07 (+/- 0.03)
met32	YDR253C	21.9169	32.1007	602	-0.01 (+/- 0.01)	-0.01 (+/- 0.01)	-0.07 (+/- 0.03)	-0.02 (+/- 0.02)
mfa1	YDR461W	20.9915	32.2013	135	-0.01 (+/- 0.02)	0 (+/- 0.02)	-0.08 (+/- 0.08)	-0.07 (+/- 0.03)
mig1	YGL035C	22.0796	32.2586	27	-0.01 (+/- 0.06)	0.12 (+/- 0.08)	-0.07 (+/- 0.06)	-0.09 (+/- 0.09)
mis1	YBR084W	21.8197	32.3852	141	-0.01 (+/- 0.04)	-0.01 (+/- 0.03)	0 (+/- 0.04)	0.01 (+/- 0.02)
mmp1	YLL061W	21.8513	33.2441	135	0.02 (+/- 0.02)	-0.01 (+/- 0.03)	0.17 (+/- 0.04)	-0.01 (+/- 0.06)
mnn10	YDR245W	24.1831	39.9685	33	0.18 (+/- 0.04)	0.08 (+/- 0.04)	0.14 (+/- 0.15)	0.29 (+/- 0.11)
mon1	YGL124C	22.4526	31.984	181	-0.01 (+/- 0.02)	0.01 (+/- 0.02)	0.06 (+/- 0.05)	0.03 (+/- 0.05)
mot3	YMR070W	26.4038	42.0822	39	0.22 (+/- 0.07)	0.02 (+/- 0.06)	0.46 (+/- 0.22)	-0.03 (+/- 0.05)
mrh4	YGL064C	21.5152	31.8873	51	0 (+/- 0.03)	0 (+/- 0.03)	0.03 (+/- 0.06)	0.02 (+/- 0.02)
mrm1	YOR201C	21.9412	33.9892	140	0.05 (+/- 0.03)	-0.04 (+/- 0.03)	0.24 (+/- 0.07)	-0.15 (+/- 0.03)
mrm2	YGL136C	26.9481	37.7687	49	0.1 (+/- 0.06)	0.08 (+/- 0.15)	0.26 (+/- 0.11)	0.07 (+/- 0.11)
mrp13	YGR084C	20.9173	32.5752	72	0 (+/- 0.06)	-0.05 (+/- 0.04)	-0.06 (+/- 0.09)	0.03 (+/- 0.01)
mrp20	YDR405W	23.226	34.5997	448	0.04 (+/- 0.01)	-0.02 (+/- 0.01)	0.15 (+/- 0.05)	0.12 (+/- 0.02)
mrp21	YBL090W	21.9814	32.0442	39	-0.03 (+/- 0.05)	0.04 (+/- 0.11)	0.05 (+/- 0.11)	0.17 (+/- 0.06)
mrpl10	YNL284C	23.1661	34.3451	144	0.04 (+/- 0.02)	0.03 (+/- 0.04)	0.17 (+/- 0.07)	0.07 (+/- 0.04)
mrpl23	YOR150W	21.9885	33.6596	168	0.03 (+/- 0.02)	0 (+/- 0.01)	0.16 (+/- 0.03)	0.08 (+/- 0.04)
mrpl31	YKL138C	20.6669	33.3085	145	0.04 (+/- 0.02)	-0.04 (+/- 0.02)	0.2 (+/- 0.08)	0.15 (+/- 0.02)
mrpl38	YKL170W	23.1469	34.2464	196	0.03 (+/- 0.02)	0.01 (+/- 0.02)	0.11 (+/- 0.06)	0.05 (+/- 0.04)
mrpl9	YGR220C	22.2054	34.5163	39	0.04 (+/- 0.04)	-0.04 (+/- 0.04)	0.16 (+/- 0.09)	-0.04 (+/- 0.05)
mrps28	YDR337W	21.7827	33.2735	129	0.03 (+/- 0.02)	-0.05 (+/- 0.03)	0.13 (+/- 0.1)	0.01 (+/- 0.04)
msb1	YOR188W	22.0019	31.6517	600	-0.03 (+/- 0.01)	-0.04 (+/- 0.02)	0.02 (+/- 0.04)	0 (+/- 0.02)
msc2	YDR205W	22.2701	33.2095	215	0.02 (+/- 0.01)	0 (+/- 0.03)	0.01 (+/- 0.07)	0.01 (+/- 0.04)
mse1	YOL033W	21.4352	32.2077	72	0 (+/- 0.03)	-0.01 (+/- 0.04)	0.23 (+/- 0.12)	-0.1 (+/- 0.11)
msh2	YOL090W	23.4642	35.0244	118	0.04 (+/- 0.05)	0.07 (+/- 0.03)	0.04 (+/- 0.07)	0.03 (+/- 0.05)
msn5	YDR335W	29.9677	41.3564	485	0.13 (+/- 0.02)	0.18 (+/- 0.04)	0.16 (+/- 0.06)	0.23 (+/- 0.07)	F
mtc7	YEL033W	24.4107	36.5881	1142	0.09 (+/- 0.01)	0.06 (+/- 0.01)	0.3 (+/- 0.02)	0.05 (+/- 0.02)	F
mtf1	YMR228W	20.3052	31.2306	806	-0.01 (+/- 0.02)	-0.04 (+/- 0.03)	0.13 (+/- 0.04)	0.07 (+/- 0.03)
mtg1	YMR097C	23.0103	34.6114	50	0.05 (+/- 0.05)	0.06 (+/- 0.05)	0.14 (+/- 0.11)	0.11 (+/- 0.09)
mup1	YGR055W	21.5853	32.0748	106	-0.01 (+/- 0.04)	0.04 (+/- 0.06)	0.11 (+/- 0.06)	-0.03 (+/- 0.07)
nam7	YMR080C	25.1523	38.281	204	0.11 (+/- 0.03)	0.08 (+/- 0.02)	0.21 (+/- 0.08)	0.03 (+/- 0.03)	F
nat4	YMR069W	21.7722	32.1236	289	-0.02 (+/- 0.03)	0.02 (+/- 0.03)	0 (+/- 0.05)	0 (+/- 0.02)
ncl1	YBL024W	22.423	32.0662	58	0 (+/- 0.03)	0.07 (+/- 0.07)	-0.02 (+/- 0.1)	-0.03 (+/- 0.06)
ncs2	YNL119W	21.6324	32.2018	33	-0.03 (+/- 0.05)	-0.13 (+/- 0.04)	0.09 (+/- 0.14)	0.19 (+/- 0.06)
new1	YPL226W	19.9696	32.6017	62	0.04 (+/- 0.04)	-0.17 (+/- 0.05)	0.38 (+/- 0.1)	-0.05 (+/- 0.05)
ngl2	YMR285C	21.2044	32.4951	142	0.01 (+/- 0.02)	-0.05 (+/- 0.02)	0.06 (+/- 0.03)	0.01 (+/- 0.04)
nha1	YLR138W	21.8988	32.2416	70	0.01 (+/- 0.04)	-0.03 (+/- 0.03)	0.13 (+/- 0.06)	-0.1 (+/- 0.05)
nma2	YGR010W	25.8911	35.3848	46	0.05 (+/- 0.03)	0.04 (+/- 0.1)	0.05 (+/- 0.15)	0.05 (+/- 0.04)
nop13	YNL175C	21.9161	32.0724	105	-0.02 (+/- 0.02)	0.01 (+/- 0.04)	-0.05 (+/- 0.03)	0.07 (+/- 0.04)
nop16	YER002W	21	32.3206	110	0.02 (+/- 0.02)	-0.04 (+/- 0.02)	0.09 (+/- 0.11)	0.05 (+/- 0.03)
nop6	YDL213C	21.965	33.8281	317	0.04 (+/- 0.02)	-0.06 (+/- 0.03)	0.17 (+/- 0.04)	-0.02 (+/- 0.02)	A
npl6	YMR091C	22.1924	33.0926	114	-0.01 (+/- 0.03)	0.01 (+/- 0.02)	0 (+/- 0.1)	-0.03 (+/- 0.04)
nrp1	YDL167C	23.4972	35.4009	110	0.07 (+/- 0.02)	0 (+/- 0.04)	0.24 (+/- 0.09)	0.09 (+/- 0.02)
nsg2	YNL156C	21.1396	31.5597	82	-0.01 (+/- 0.03)	-0.02 (+/- 0.04)	-0.03 (+/- 0.09)	0.06 (+/- 0.06)
nsr1	YGR159C	21.0228	30.607	196	-0.04 (+/- 0.03)	-0.06 (+/- 0.03)	0.08 (+/- 0.05)	0.06 (+/- 0.04)	B
nuc1	YJL208C	23.8989	32.5119	30	0.01 (+/- 0.05)	0.03 (+/- 0.03)	0.02 (+/- 0.02)	0.03 (+/- 0.01)
nup170	YBL079W	21.511	32.6222	108	0.01 (+/- 0.02)	0.01 (+/- 0.03)	-0.01 (+/- 0.08)	-0.09 (+/- 0.05)
nup188	YML103C	23.3334	33.731	164	0.01 (+/- 0.04)	0.06 (+/- 0.02)	0.06 (+/- 0.09)	0.01 (+/- 0.06)
odc2	YOR222W	23.8245	33.7975	400	0.02 (+/- 0.01)	0.06 (+/- 0.02)	0.13 (+/- 0.04)	0.14 (+/- 0.03)
opi6	YDL096C	21.0115	33.204	59	0.03 (+/- 0.02)	-0.02 (+/- 0.04)	0.03 (+/- 0.06)	0.08 (+/- 0.08)
ost3	YOR085W	20.5478	31.4618	119	-0.01 (+/- 0.02)	-0.06 (+/- 0.03)	-0.05 (+/- 0.06)	0.05 (+/- 0.02)	B
pac10	YGR078C	26.2669	34.3495	34	-0.01 (+/- 0.02)	0.2 (+/- 0.07)	-0.12 (+/- 0.07)	0.16 (+/- 0.05)
pam17	YKR065C	21.4911	32.3211	135	0 (+/- 0.02)	-0.02 (+/- 0.03)	-0.05 (+/- 0.07)	0.02 (+/- 0.04)
pat1	YCR077C	21.1239	29.1823	699	-0.1 (+/- 0.02)	0.01 (+/- 0.02)	-0.28 (+/- 0.06)	0.09 (+/- 0.03)	D
pck1	YKR097W	22.2334	32.6814	124	0 (+/- 0.02)	-0.02 (+/- 0.1)	-0.02 (+/- 0.07)	0.03 (+/- 0.03)
pcl1	YNL289W	22.2869	33.6558	59	0.03 (+/- 0.03)	-0.06 (+/- 0.04)	0.23 (+/- 0.1)	-0.06 (+/- 0.09)
pcl9	YDL179W	22.0663	32.8792	256	0.01 (+/- 0.02)	0 (+/- 0.04)	-0.11 (+/- 0.08)	-0.04 (+/- 0.03)
pea2	YER149C	21.6009	31.6824	80	-0.04 (+/- 0.03)	0.01 (+/- 0.05)	-0.21 (+/- 0.09)	-0.1 (+/- 0.04)
pep1	YBL017C	21.1793	30.7547	125	-0.04 (+/- 0.02)	0 (+/- 0.04)	-0.09 (+/- 0.06)	0.04 (+/- 0.03)
pet112	YBL080C	23.0274	34.534	101	0.05 (+/- 0.04)	-0.02 (+/- 0.03)	0.24 (+/- 0.06)	-0.19 (+/- 0.06)
pet122	YER153C	22.7108	34.6211	103	0.06 (+/- 0.02)	0.03 (+/- 0.04)	0.17 (+/- 0.06)	-0.03 (+/- 0.05)
pet123	YOR158W	23.7929	34.2619	28	0.04 (+/- 0.02)	0.07 (+/- 0.02)	0.03 (+/- 0.04)	0.01 (+/- 0.08)
pex17	YNL214W	21.1344	32.9396	115	0.02 (+/- 0.02)	-0.04 (+/- 0.04)	0.03 (+/- 0.06)	0.04 (+/- 0.02)
pex21	YGR239C	22.2647	32.0059	62	0 (+/- 0.03)	0.02 (+/- 0.04)	-0.08 (+/- 0.08)	-0.11 (+/- 0.03)
pex32	YBR168W	21.1736	34.2856	142	0.06 (+/- 0.02)	-0.1 (+/- 0.04)	0.36 (+/- 0.08)	0.12 (+/- 0.06)	A
phm6	YDR281C	21.3515	32.765	112	0.02 (+/- 0.04)	0.02 (+/- 0.05)	0.09 (+/- 0.06)	0.09 (+/- 0.06)
phm7	YOL084W	21.8647	32.9142	143	0.02 (+/- 0.02)	-0.02 (+/- 0.01)	0.12 (+/- 0.07)	-0.12 (+/- 0.06)
pho2	YDL106C	24.5824	35.1104	31	0.04 (+/- 0.02)	-0.02 (+/- 0.1)	0.02 (+/- 0.08)	0.03 (+/- 0.05)
pho3	YBR092C	23.754	33.4898	45	-0.01 (+/- 0.04)	0.03 (+/- 0.05)	0.01 (+/- 0.15)	-0.01 (+/- 0.05)
pho5	YBR093C	19.6188	31.5372	568	0 (+/- 0.02)	-0.1 (+/- 0.04)	0.16 (+/- 0.09)	0.04 (+/- 0.03)	B
pho81	YGR233C	23.3345	33.9827	395	0.03 (+/- 0.01)	0.03 (+/- 0.02)	0.12 (+/- 0.03)	-0.02 (+/- 0.03)
pih1	YHR034C	18.8832	30.548	140	-0.01 (+/- 0.02)	-0.17 (+/- 0.04)	0.51 (+/- 0.15)	0.13 (+/- 0.08)	B
pml39	YML107C	21.5304	30.8438	187	-0.04 (+/- 0.01)	0.02 (+/- 0.02)	0.02 (+/- 0.04)	0.03 (+/- 0.03)
pnp1	YLR209C	22.0368	32.5081	68	0.01 (+/- 0.03)	-0.02 (+/- 0.07)	-0.03 (+/- 0.06)	-0.04 (+/- 0.03)
poa1	YBR022W	22.9122	33.5476	109	0.04 (+/- 0.03)	0.01 (+/- 0.01)	0.06 (+/- 0.07)	-0.04 (+/- 0.05)
pop2	YNR052C	27.7424	44.1576	143	0.18 (+/- 0.04)	0.03 (+/- 0.03)	0.59 (+/- 0.1)	0.23 (+/- 0.1)	F
pph21	YDL134C	22.5514	35.1939	36	0.08 (+/- 0.03)	-0.05 (+/- 0.05)	0.13 (+/- 0.18)	-0.05 (+/- 0.07)
pph22	YDL188C	21.8337	33.6405	33	0.04 (+/- 0.06)	0.1 (+/- 0.1)	0.03 (+/- 0.12)	-0.02 (+/- 0.12)
ppt1	YGR123C	21.6967	31.2868	93	-0.05 (+/- 0.03)	0.01 (+/- 0.03)	-0.1 (+/- 0.07)	0 (+/- 0.04)
ppz2	YDR436W	23.1697	33.1625	247	0.01 (+/- 0.01)	0.04 (+/- 0.03)	0 (+/- 0)	-0.01 (+/- 0.03)
prm5	YIL117C	21.2394	32.8105	158	0.02 (+/- 0.02)	0 (+/- 0.04)	0.06 (+/- 0.06)	0.04 (+/- 0.06)
prm8	YGL053W	21.5974	32.5443	118	0.01 (+/- 0.03)	0.02 (+/- 0.06)	0.08 (+/- 0.1)	-0.02 (+/- 0.06)
prs4	YBL068W	20.9792	31.015	65	-0.02 (+/- 0.03)	-0.05 (+/- 0.02)	-0.09 (+/- 0.11)	0 (+/- 0.03)
psr2	YLR019W	21.6487	31.5116	121	-0.02 (+/- 0.02)	0.01 (+/- 0.04)	-0.03 (+/- 0.07)	-0.05 (+/- 0.04)
ptk2	YJR059W	21.9626	31.8755	46	-0.05 (+/- 0.06)	0.03 (+/- 0.04)	0.11 (+/- 0.13)	0.09 (+/- 0.07)
puf6	YDR496C	19.8885	31.377	51	-0.01 (+/- 0.03)	-0.08 (+/- 0.02)	0.18 (+/- 0.08)	0.02 (+/- 0.04)
pus1	YPL212C	20.959	31.9724	179	0 (+/- 0.02)	-0.08 (+/- 0.02)	0.09 (+/- 0.04)	-0.01 (+/- 0.03)	B
pus5	YLR165C	21.3983	32.6625	43	0 (+/- 0.02)	0 (+/- 0.03)	-0.03 (+/- 0.06)	-0.1 (+/- 0.08)
qcr10	YHR001W-A	22.0521	33.3145	68	0.04 (+/- 0.02)	0 (+/- 0.05)	0.04 (+/- 0.07)	0.02 (+/- 0.07)
qri7	YDL104C	20.1952	31.0413	135	-0.04 (+/- 0.02)	-0.01 (+/- 0.05)	-0.03 (+/- 0.06)	0.06 (+/- 0.05)
rad51	YER095W	34.2693	51.8047	174	0.05 (+/- 0.11)	0.1 (+/- 0.06)	0.13 (+/- 0.15)	0.12 (+/- 0.06)
rad6	YGL058W	27.1338	38.6064	83	0.1 (+/- 0.03)	0.08 (+/- 0.13)	0.24 (+/- 0.1)	0.41 (+/- 0.08)
ram1	YDL090C	20.9077	31.3305	182	-0.02 (+/- 0.02)	0 (+/- 0.02)	-0.02 (+/- 0.05)	0.08 (+/- 0.03)
rck1	YGL158W	25.1362	32.8305	13	-0.09 (+/- 0.04)	0.06 (+/- 0.42)	-0.11 (+/- 0.12)	0.12 (+/- 0.02)
rco1	YMR075W	22.19	32.9002	108	0 (+/- 0.03)	-0.02 (+/- 0.02)	0.07 (+/- 0.1)	0.02 (+/- 0.02)
rec114	YMR133W	22.6324	33.8393	137	0.03 (+/- 0.03)	-0.01 (+/- 0.04)	0.04 (+/- 0.14)	0 (+/- 0.04)
red1	YLR263W	21.5667	32.6833	38	0 (+/- 0.06)	-0.01 (+/- 0.05)	-0.07 (+/- 0.17)	0.01 (+/- 0.03)
rex2	YLR059C	22.8471	33.5708	458	0.02 (+/- 0.02)	-0.01 (+/- 0.02)	0.14 (+/- 0.05)	0.03 (+/- 0.03)
rex3	YLR107W	21.8246	29.0782	203	-0.09 (+/- 0.03)	0.04 (+/- 0.02)	-0.02 (+/- 0.05)	0.07 (+/- 0.04)	D
rex4	YOL080C	21.593	32.8579	103	0.02 (+/- 0.03)	-0.01 (+/- 0.03)	0.18 (+/- 0.12)	-0.17 (+/- 0.06)
rgp1	YDR137W	23.6124	31.8017	88	-0.04 (+/- 0.03)	0.07 (+/- 0.06)	0.07 (+/- 0.12)	0.16 (+/- 0.09)
ric1	YLR039C	22.4529	33.164	116	0.02 (+/- 0.03)	-0.01 (+/- 0.05)	0.07 (+/- 0.04)	0.02 (+/- 0.04)
rim1	YCR028C-A	21.1194	33.4425	86	0.03 (+/- 0.03)	-0.02 (+/- 0.03)	0.14 (+/- 0.1)	-0.07 (+/- 0.07)
rim9	YMR063W	22.3372	31.8522	159	-0.02 (+/- 0.01)	0.05 (+/- 0.02)	-0.04 (+/- 0.06)	0.08 (+/- 0.03)
rip1	YEL024W	22.1083	33.2435	153	0.02 (+/- 0.02)	-0.01 (+/- 0.03)	0.04 (+/- 0.06)	-0.03 (+/- 0.03)
rmd9	YGL107C	20.1406	33.5668	95	0.04 (+/- 0.04)	-0.06 (+/- 0.04)	0.3 (+/- 0.09)	0.07 (+/- 0.03)
rme1	YGR044C	23.3079	36.4327	757	0.1 (+/- 0.02)	0 (+/- 0.02)	0.25 (+/- 0.03)	-0.05 (+/- 0.02)
rmt2	YDR465C	22.0318	32.3867	92	0 (+/- 0.04)	0.01 (+/- 0.03)	0.09 (+/- 0.05)	-0.06 (+/- 0.04)
rnh70	YGR276C	22.0499	31.9893	55	-0.02 (+/- 0.03)	0.05 (+/- 0.03)	0.08 (+/- 0.08)	0 (+/- 0.03)
rnp1	YLL046C	21.0898	30.6273	50	-0.04 (+/- 0.03)	0 (+/- 0.11)	-0.1 (+/- 0.1)	0.02 (+/- 0.07)
rom2	YLR371W	23.5478	34.7347	394	0.05 (+/- 0.02)	0.12 (+/- 0.03)	0.17 (+/- 0.08)	-0.01 (+/- 0.02)	E
rox1	YPR065W	21.5795	34.2464	261	0.06 (+/- 0.02)	-0.05 (+/- 0.02)	0.16 (+/- 0.06)	-0.02 (+/- 0.03)
rpa14	YDR156W	20.6204	31.452	420	-0.01 (+/- 0.02)	-0.06 (+/- 0.02)	0.18 (+/- 0.05)	-0.01 (+/- 0.03)	B
rpa34	YJL148W	19.8686	29.394	294	-0.07 (+/- 0.02)	-0.05 (+/- 0.03)	-0.02 (+/- 0.05)	-0.01 (+/- 0.02)	B
rpd3	YNL330C	24.7386	33.6723	349	-0.02 (+/- 0.04)	0.19 (+/- 0.01)	0.25 (+/- 0.07)	0.24 (+/- 0.03)	E
rpl12b	YDR418W	18.3552	32.1227	72	0.03 (+/- 0.02)	-0.2 (+/- 0.01)	1.35 (+/- 0.22)	0.31 (+/- 0.04)	B
rpl17b	YJL177W	20.8272	30.4509	129	-0.05 (+/- 0.02)	-0.01 (+/- 0.05)	0 (+/- 0.07)	0.09 (+/- 0.06)
rpl19b	YBL027W	19.3163	29.9056	327	-0.04 (+/- 0.02)	-0.05 (+/- 0.03)	0.06 (+/- 0.04)	0.02 (+/- 0.02)	B
rpl20b	YOR312C	22.7271	32.8904	37	0.02 (+/- 0.05)	0 (+/- 0.05)	0 (+/- 0.08)	0.04 (+/- 0.08)
rpl2a	YFR031C-A	22.2585	34.2606	104	0.06 (+/- 0.02)	-0.04 (+/- 0.04)	0.3 (+/- 0.07)	0.09 (+/- 0.05)
rpl31b	YLR406C	20.2257	31.2618	162	-0.02 (+/- 0.02)	0 (+/- 0.02)	0.05 (+/- 0.05)	-0.15 (+/- 0.03)
rpl37b	YDR500C	18.2333	29.5003	85	-0.07 (+/- 0.05)	-0.16 (+/- 0.05)	0.25 (+/- 0.17)	0.2 (+/- 0.07)	B
rpl40a	YIL148W	25.0271	39.331	282	0.16 (+/- 0.02)	0.09 (+/- 0.06)	0.24 (+/- 0.04)	0.07 (+/- 0.05)	F
rpl40b	YKR094C	22.8828	32.8358	531	-0.01 (+/- 0.02)	0.03 (+/- 0.02)	0.03 (+/- 0.08)	0.03 (+/- 0.03)
rpl41b	YDL133C-A	22.0208	32.1995	379	-0.01 (+/- 0.01)	0.02 (+/- 0.02)	-0.01 (+/- 0.02)	0.04 (+/- 0.02)
rpl43a	YPR043W	23.487	32.702	174	-0.01 (+/- 0.02)	0.04 (+/- 0.03)	0.01 (+/- 0.06)	0.09 (+/- 0.03)
rpl6b	YLR448W	17.814	29.2146	208	-0.04 (+/- 0.02)	-0.16 (+/- 0.02)	0.22 (+/- 0.09)	0.06 (+/- 0.03)	B
rpl7a	YGL076C	21.7888	32.7072	59	0 (+/- 0.04)	-0.01 (+/- 0.03)	0.05 (+/- 0.07)	-0.02 (+/- 0.02)
rpl8a	YHL033C	22.6255	32.6608	397	0.01 (+/- 0.04)	0.03 (+/- 0.03)	-0.02 (+/- 0.06)	-0.05 (+/- 0.06)
rpl8b	YLL045C	19.8812	30.0725	200	-0.04 (+/- 0.02)	-0.1 (+/- 0.02)	0.09 (+/- 0.05)	0.1 (+/- 0.04)	B
rpp1b	YDL130W	17.8258	29.3967	174	-0.03 (+/- 0.02)	-0.15 (+/- 0.02)	0.19 (+/- 0.1)	0.09 (+/- 0.04)	B
rpp2b	YDR382W	16.8062	28.7711	386	-0.04 (+/- 0.03)	-0.2 (+/- 0.03)	0.59 (+/- 0.1)	0.25 (+/- 0.04)	B
rps0a	YGR214W	21.153	33.7718	100	0.06 (+/- 0.01)	-0.1 (+/- 0.02)	0.39 (+/- 0.12)	0.12 (+/- 0.03)	A
rps0b	YLR048W	22.5358	34.0041	115	0.03 (+/- 0.03)	0.05 (+/- 0.05)	0.07 (+/- 0.07)	-0.04 (+/- 0.06)
rps10a	YOR293W	19.4188	35.0087	134	0.11 (+/- 0.02)	-0.13 (+/- 0.03)	0.91 (+/- 0.22)	0.15 (+/- 0.08)	A
rps10b	YMR230W	20.0906	33.0907	114	0.04 (+/- 0.02)	-0.17 (+/- 0.05)	0.37 (+/- 0.14)	0.07 (+/- 0.03)	A
rps11a	YDR025W	22.3432	33.1957	222	0.01 (+/- 0.01)	-0.01 (+/- 0.02)	0.01 (+/- 0.06)	-0.02 (+/- 0.03)
rps11b	YBR048W	21.0993	34.3794	126	0.08 (+/- 0.01)	-0.09 (+/- 0.03)	0.47 (+/- 0.12)	0.12 (+/- 0.04)	A
rps14b	YJL191W	21.3951	32.0787	209	-0.01 (+/- 0.02)	-0.06 (+/- 0.03)	0 (+/- 0.06)	-0.02 (+/- 0.03)
rps17b	YDR447C	22.6526	33.6397	29	0.03 (+/- 0.03)	-0.05 (+/- 0.04)	0.19 (+/- 0.15)	0.11 (+/- 0.04)	A
rps19a	YOL121C	19.9344	32.9121	152	0.05 (+/- 0.02)	-0.14 (+/- 0.02)	0.47 (+/- 0.09)	0.04 (+/- 0.03)	A
rps19b	YNL302C	22.3608	33.4139	79	0.05 (+/- 0.04)	-0.05 (+/- 0.05)	0.06 (+/- 0.08)	-0.03 (+/- 0.03)
rps21b	YJL136C	23.1354	34.2879	53	0.02 (+/- 0.07)	0.01 (+/- 0.12)	0.2 (+/- 0.16)	0.32 (+/- 0.14)
rps24a	YER074W	20.4585	33.9827	172	0.08 (+/- 0.03)	-0.13 (+/- 0.04)	0.42 (+/- 0.1)	0.1 (+/- 0.01)	A
rps27b	YHR021C	23.476	31.8809	49	-0.04 (+/- 0.04)	0.12 (+/- 0.04)	-0.16 (+/- 0.12)	0.15 (+/- 0.06)
rps30a	YLR287C-A	20.8389	33.9873	382	0.06 (+/- 0.02)	-0.12 (+/- 0.02)	0.43 (+/- 0.07)	0.07 (+/- 0.02)	A
rps30b	YOR182C	21.2237	34.5202	201	0.08 (+/- 0.03)	-0.11 (+/- 0.02)	0.51 (+/- 0.11)	0.12 (+/- 0.04)	A
rps4a	YJR145C	20.8223	35.8936	57	0.13 (+/- 0.02)	-0.17 (+/- 0.02)	0.84 (+/- 0.15)	0.12 (+/- 0.05)
rps6b	YBR181C	21.2719	34.3399	73	0.07 (+/- 0.02)	-0.1 (+/- 0.17)	0.41 (+/- 0.08)	0.12 (+/- 0.06)
rps7a	YOR096W	21.2071	35.1519	52	0.08 (+/- 0.03)	-0.15 (+/- 0.14)	0.69 (+/- 0.24)	0.22 (+/- 0.07)
rps8a	YBL072C	21.8435	32.19	69	0.01 (+/- 0.03)	0.01 (+/- 0.02)	-0.04 (+/- 0.08)	-0.08 (+/- 0.07)
rrd2	YPL152W	23.5469	35.4326	350	0.07 (+/- 0.02)	-0.03 (+/- 0.03)	0.26 (+/- 0.04)	0.08 (+/- 0.05)
rrf1	YHR038W	23.5904	33.586	31	0.01 (+/- 0.02)	-0.03 (+/- 0.07)	0.08 (+/- 0.15)	0.02 (+/- 0.11)
rrp8	YDR083W	20.7808	33.8343	249	0.06 (+/- 0.01)	-0.12 (+/- 0.02)	0.46 (+/- 0.07)	0.06 (+/- 0.02)	A
rsa1	YPL193W	19.1053	30.3331	16	-0.05 (+/- 0.06)	-0.24 (+/- 0.06)	0.71 (+/- 0.49)	0.12 (+/- 0.06)
rsa3	YLR221C	21.4341	32.6241	164	0 (+/- 0.02)	-0.02 (+/- 0.05)	0.16 (+/- 0.08)	0.06 (+/- 0.04)
rsc1	YGR056W	22.9954	30.8157	236	-0.09 (+/- 0.05)	-0.03 (+/- 0.07)	0.04 (+/- 0.08)	0.07 (+/- 0.05)	D
rsm23	YGL129C	22.0006	33.362	93	0.01 (+/- 0.03)	0.02 (+/- 0.05)	0.13 (+/- 0.13)	-0.01 (+/- 0.02)
rsm24	YDR175C	21.3785	33.2218	60	0 (+/- 0.04)	0 (+/- 0.04)	0.2 (+/- 0.1)	0.1 (+/- 0.06)
rtg1	YOL067C	16.301	29.0726	203	-0.04 (+/- 0.02)	-0.24 (+/- 0.03)	0.66 (+/- 0.07)	0.17 (+/- 0.04)	B
rtt109	YLL002W	23.7325	33.2597	105	-0.01 (+/- 0.03)	0.04 (+/- 0.08)	-0.02 (+/- 0.08)	0.13 (+/- 0.04)
rxt3	YDL076C	24.7298	37.1175	45	0.1 (+/- 0.03)	0.05 (+/- 0.04)	0.18 (+/- 0.09)	0.05 (+/- 0.06)
sac1	YKL212W	25.1869	34.8658	110	0 (+/- 0.03)	0.05 (+/- 0.07)	0.03 (+/- 0.03)	0.21 (+/- 0.06)
sam37	YMR060C	22.1845	33.317	94	0.02 (+/- 0.03)	-0.01 (+/- 0.03)	0.14 (+/- 0.09)	-0.14 (+/- 0.06)
sbe22	YHR103W	22.521	31.4944	62	-0.03 (+/- 0.05)	0 (+/- 0.04)	-0.03 (+/- 0.09)	0.01 (+/- 0.05)
scs22	YBL091C-A	22.1553	33.3611	39	0.02 (+/- 0.03)	0.04 (+/- 0.04)	0.06 (+/- 0.14)	-0.12 (+/- 0.02)
sdc25	YLL017W	22.3967	33.2628	215	0.01 (+/- 0.03)	0.05 (+/- 0.02)	0.01 (+/- 0.06)	0.03 (+/- 0.03)
sds3	YIL084C	22.9748	31.3875	31	-0.03 (+/- 0.04)	0.14 (+/- 0.08)	-0.19 (+/- 0.05)	0.16 (+/- 0.08)
sel1	YML013W	21.8575	30.4123	152	-0.07 (+/- 0.02)	0.01 (+/- 0.04)	-0.13 (+/- 0.06)	0.07 (+/- 0.02)
ser3	YER081W	20.9921	33.1592	93	0.03 (+/- 0.03)	-0.02 (+/- 0.02)	-0.05 (+/- 0.05)	-0.07 (+/- 0.05)
set7	YDR257C	22.8727	33.8483	114	0.03 (+/- 0.03)	0 (+/- 0.04)	0.15 (+/- 0.08)	-0.12 (+/- 0.04)
sfp1	YLR403W	12.6427	22.4155	17	-0.15 (+/- 0.05)	-0.41 (+/- 0.09)	0.76 (+/- 0.31)	0.11 (+/- 0.1)
she1	YBL031W	23.2696	33.5204	37	0.01 (+/- 0.05)	0.07 (+/- 0.08)	0.03 (+/- 0.07)	0.02 (+/- 0.05)
shm1	YBR263W	21.6246	30.5062	110	-0.04 (+/- 0.03)	0.01 (+/- 0.04)	-0.09 (+/- 0.04)	-0.05 (+/- 0.03)
shp1	YBL058W	21.9649	32.5003	158	0 (+/- 0.03)	0.02 (+/- 0.02)	0.03 (+/- 0.07)	-0.03 (+/- 0.03)
shs1	YDL225W	22.5804	32.8959	18	-0.01 (+/- 0.07)	0.02 (+/- 0.04)	0.08 (+/- 0.2)	0 (+/- 0.04)
sic1	YLR079W	22.5215	29.278	72	-0.11 (+/- 0.03)	0.16 (+/- 0.05)	-0.25 (+/- 0.1)	-0.04 (+/- 0.2)
sin3	YOL004W	25.6825	33.9888	352	-0.02 (+/- 0.03)	0.22 (+/- 0.02)	0.13 (+/- 0.05)	0.47 (+/- 0.05)	E
sip5	YMR140W	22.1853	31.1001	172	-0.04 (+/- 0.03)	0.03 (+/- 0.02)	-0.01 (+/- 0.07)	-0.02 (+/- 0.07)
sir1	YKR101W	20.5664	30.9201	828	-0.02 (+/- 0.01)	-0.03 (+/- 0.01)	0.09 (+/- 0.04)	-0.01 (+/- 0.05)
sky1	YMR216C	22.5251	31.4154	29	-0.01 (+/- 0.05)	-0.01 (+/- 0.03)	0.14 (+/- 0.2)	-0.03 (+/- 0.09)
slg1	YOR008C	25.1344	37.9265	111	0.12 (+/- 0.03)	0.11 (+/- 0.06)	0.27 (+/- 0.06)	0.03 (+/- 0.03)	F
slt2	YHR030C	21.6599	33.3359	419	0.03 (+/- 0.01)	-0.03 (+/- 0.02)	0.1 (+/- 0.05)	0.08 (+/- 0.03)
slx9	YGR081C	22.4531	35.5246	82	0.09 (+/- 0.05)	0.01 (+/- 0.06)	0.36 (+/- 0.11)	0.11 (+/- 0.03)
smi1	YGR229C	22.4249	32.9507	172	0.01 (+/- 0.03)	-0.12 (+/- 0.05)	-0.02 (+/- 0.11)	0.06 (+/- 0.04)	B
snc1	YAL030W	22.0661	34.7308	50	0.04 (+/- 0.06)	0.05 (+/- 0.07)	0.07 (+/- 0.09)	0.02 (+/- 0.07)
sng1	YGR197C	20.5352	31.965	51	-0.01 (+/- 0.03)	-0.08 (+/- 0.05)	-0.05 (+/- 0.12)	-0.04 (+/- 0.09)
snt1	YCR033W	24.1985	37.0811	69	0.1 (+/- 0.03)	0.05 (+/- 0.02)	0.3 (+/- 0.09)	0.13 (+/- 0.03)
soh1	YGL127C	23.2928	33.05	83	-0.02 (+/- 0.03)	0.07 (+/- 0.04)	0.19 (+/- 0.1)	0.2 (+/- 0.05)
spo12	YHR152W	23.233	33.0669	23	0.02 (+/- 0.04)	0.12 (+/- 0.07)	-0.06 (+/- 0.1)	-0.05 (+/- 0.11)
sps100	YHR139C	22.572	33.6231	59	0.03 (+/- 0.03)	-0.01 (+/- 0.05)	0.05 (+/- 0.11)	0.01 (+/- 0.05)
srb8	YCR081W	23.1495	33.3079	128	0.03 (+/- 0.02)	-0.03 (+/- 0.06)	0.13 (+/- 0.06)	0.07 (+/- 0.06)
srp40	YKR092C	18.8429	29.6188	199	-0.04 (+/- 0.02)	-0.07 (+/- 0.02)	0.24 (+/- 0.05)	0.02 (+/- 0.05)	B
ssa2	YLL024C	21.4141	33.2765	66	0.02 (+/- 0.03)	-0.06 (+/- 0.06)	0.3 (+/- 0.06)	-0.12 (+/- 0.05)
ssa4	YER103W	22.4156	31.7955	175	-0.03 (+/- 0.02)	0.02 (+/- 0.04)	-0.09 (+/- 0.04)	0.04 (+/- 0.03)
ssb1	YDL229W	22.2015	33.9418	184	0.05 (+/- 0.03)	-0.03 (+/- 0.02)	0.26 (+/- 0.05)	-0.08 (+/- 0.06)
ssf1	YHR066W	19.2847	30.1602	442	-0.04 (+/- 0.02)	-0.13 (+/- 0.01)	0.07 (+/- 0.06)	0.03 (+/- 0.03)	B
ssf2	YDR312W	23.1454	33.7062	57	0.03 (+/- 0.03)	0 (+/- 0.08)	0.01 (+/- 0.06)	-0.01 (+/- 0.09)
ssh1	YBR283C	23.5143	34.6592	100	0.06 (+/- 0.04)	0.1 (+/- 0.12)	0.1 (+/- 0.05)	0.02 (+/- 0.05)
ssk1	YLR006C	21.1794	34.9264	38	0.09 (+/- 0.04)	-0.11 (+/- 0.1)	0.45 (+/- 0.19)	0.09 (+/- 0.15)
stb1	YNL309W	24.1166	33.7554	583	0.01 (+/- 0.01)	0.07 (+/- 0.02)	0.06 (+/- 0.03)	0.05 (+/- 0.01)
ste11	YLR362W	24.647	33.9572	399	0.01 (+/- 0.02)	0.11 (+/- 0.03)	-0.05 (+/- 0.04)	0.1 (+/- 0.03)	E
ste20	YHL007C	21.093	30.2969	1067	-0.06 (+/- 0.01)	0.05 (+/- 0.01)	-0.16 (+/- 0.05)	-0.01 (+/- 0.02)
ste7	YDL159W	23.6697	32.2344	597	-0.03 (+/- 0.04)	0.09 (+/- 0.06)	-0.06 (+/- 0.06)	0.06 (+/- 0.03)
stm1	YLR150W	22.6904	33.952	20	0.03 (+/- 0.11)	0.27 (+/- 0.4)	0.1 (+/- 0.15)	0.03 (+/- 0.05)
stp3	YLR375W	21.1781	29.8496	56	-0.06 (+/- 0.03)	0.02 (+/- 0.06)	-0.16 (+/- 0.06)	0.06 (+/- 0.03)
sul2	YLR092W	22.4598	32.6153	79	0 (+/- 0.02)	0.02 (+/- 0.04)	-0.11 (+/- 0.06)	-0.03 (+/- 0.03)
sus1	YBR111W-A	19.4931	30.5713	172	-0.04 (+/- 0.03)	-0.02 (+/- 0.08)	0.2 (+/- 0.08)	-0.03 (+/- 0.1)
swa2	YDR320C	20.9989	31.3604	321	-0.02 (+/- 0.01)	-0.04 (+/- 0.02)	-0.03 (+/- 0.07)	0.05 (+/- 0.03)
swe1	YJL187C	19.2435	30.953	612	-0.01 (+/- 0.02)	-0.17 (+/- 0.02)	0.01 (+/- 0.05)	-0.13 (+/- 0.02)	B
swi4	YER111C	35.3497	48.1881	125	0.24 (+/- 0.06)	0.15 (+/- 0.06)	0.54 (+/- 0.16)	0.11 (+/- 0.15)	F
sws2	YNL081C	21.3349	32.9578	81	0.03 (+/- 0.03)	-0.04 (+/- 0.05)	-0.03 (+/- 0.09)	-0.04 (+/- 0.05)
syo1	YDL063C	19.5878	32.306	116	0.03 (+/- 0.02)	-0.07 (+/- 0.03)	0.3 (+/- 0.1)	0.04 (+/- 0.05)
tco89	YPL180W	22.4793	31.9289	242	-0.02 (+/- 0.02)	0.09 (+/- 0.03)	-0.05 (+/- 0.07)	0.02 (+/- 0.03)
tdh1	YJL052W	22.4541	34.3265	89	0.04 (+/- 0.04)	-0.04 (+/- 0.05)	-0.01 (+/- 0.04)	0.02 (+/- 0.03)
tea1	YOR337W	22.6966	31.9926	33	-0.01 (+/- 0.03)	-0.02 (+/- 0.02)	0.1 (+/- 0.07)	-0.03 (+/- 0.02)
tgs1	YPL157W	21.9211	31.5767	172	-0.03 (+/- 0.02)	0.05 (+/- 0.05)	0.07 (+/- 0.09)	-0.04 (+/- 0.06)
thi7	YLR237W	20.5467	31.6053	111	-0.01 (+/- 0.02)	-0.03 (+/- 0.03)	0.19 (+/- 0.13)	0.15 (+/- 0.02)
tif1	YKR059W	25.3562	37.4289	303	0.1 (+/- 0.03)	0.01 (+/- 0.01)	0.16 (+/- 0.08)	0 (+/- 0.01)
tif4631	YGR162W	21.7878	34.5403	43	0.05 (+/- 0.04)	0.01 (+/- 0.07)	0.34 (+/- 0.05)	0.18 (+/- 0.04)
tim18	YOR297C	20.7671	34.6682	72	0.06 (+/- 0.03)	0.01 (+/- 0.08)	0.49 (+/- 0.11)	-0.08 (+/- 0.09)
tma20	YER007C-A	20.8224	33.6578	56	0.05 (+/- 0.06)	-0.03 (+/- 0.09)	0.17 (+/- 0.13)	0.01 (+/- 0.06)
tma23	YMR269W	17.2345	29.8999	313	-0.02 (+/- 0.02)	-0.22 (+/- 0.03)	0.26 (+/- 0.07)	0.01 (+/- 0.05)	B
tma46	YOR091W	20.8217	31.9865	103	0 (+/- 0.01)	-0.03 (+/- 0.04)	0.17 (+/- 0.03)	-0.12 (+/- 0.03)
tom1	YDR457W	19.3481	30.4324	610	-0.02 (+/- 0.02)	-0.1 (+/- 0.02)	0.04 (+/- 0.04)	-0.03 (+/- 0.02)	B
tom71	YHR117W	22.4503	32.2147	82	-0.03 (+/- 0.04)	0.07 (+/- 0.07)	0.05 (+/- 0.05)	0.05 (+/- 0.05)
tor1	YJR066W	21.2577	31.0782	50	-0.02 (+/- 0.03)	-0.02 (+/- 0.03)	0.06 (+/- 0.05)	0.02 (+/- 0.03)
tpa1	YER049W	22.7128	32.137	50	-0.02 (+/- 0.05)	0.03 (+/- 0.04)	0.06 (+/- 0.11)	-0.08 (+/- 0.1)
tpk3	YKL166C	21.0411	33.3095	136	0.03 (+/- 0.03)	-0.09 (+/- 0.03)	0.07 (+/- 0.07)	-0.01 (+/- 0.04)
tpm1	YNL079C	24.4719	35.3868	118	0.05 (+/- 0.03)	0.02 (+/- 0.03)	0.24 (+/- 0.1)	-0.01 (+/- 0.07)
tps3	YMR261C	21.6434	31.0835	42	-0.04 (+/- 0.04)	0.06 (+/- 0.06)	-0.1 (+/- 0.06)	0 (+/- 0.03)
trf5	YNL299W	23.6041	33.0441	40	-0.02 (+/- 0.02)	0.12 (+/- 0.1)	0.1 (+/- 0.11)	0.03 (+/- 0.07)
trm1	YDR120C	22.0192	32.4622	133	0.01 (+/- 0.03)	-0.03 (+/- 0.04)	0.04 (+/- 0.08)	0.07 (+/- 0.05)
trm11	YOL124C	23.8812	35.2299	27	0.07 (+/- 0.03)	0.03 (+/- 0.1)	0.14 (+/- 0.18)	-0.02 (+/- 0.02)
trm2	YKR056W	20.9073	30.2921	97	-0.06 (+/- 0.02)	0.01 (+/- 0.05)	-0.03 (+/- 0.05)	-0.01 (+/- 0.09)
trm8	YDL201W	21.9345	31.8202	17	0 (+/- 0.05)	-0.05 (+/- 0.05)	0.07 (+/- 0.11)	-0.04 (+/- 0.22)
tsr2	YLR435W	20.0229	33.2349	158	0.06 (+/- 0.03)	-0.15 (+/- 0.06)	0.44 (+/- 0.12)	0.12 (+/- 0.02)	A
tvp18	YMR071C	22.8765	31.8963	34	-0.02 (+/- 0.05)	-0.03 (+/- 0.02)	0.09 (+/- 0.02)	0 (+/- 0.04)
tvp23	YDR084C	21.4114	32.7872	91	0.02 (+/- 0.05)	-0.05 (+/- 0.04)	0.04 (+/- 0.06)	0 (+/- 0.05)
uba4	YHR111W	21.529	32.781	327	0.02 (+/- 0.02)	-0.1 (+/- 0.04)	0.4 (+/- 0.09)	0.29 (+/- 0.04)	B
ubc12	YLR306W	22.6891	33.0218	118	0.01 (+/- 0.03)	0.03 (+/- 0.05)	0.02 (+/- 0.07)	0.03 (+/- 0.06)
ubc7	YMR022W	22.8396	32.7514	310	-0.01 (+/- 0.01)	0.04 (+/- 0.03)	-0.06 (+/- 0.03)	0.1 (+/- 0.04)
ubp14	YBR058C	22.2891	31.3971	224	-0.04 (+/- 0.02)	0.04 (+/- 0.03)	-0.07 (+/- 0.05)	0.11 (+/- 0.03)
ubp15	YMR304W	21.2679	32.0762	50	0 (+/- 0.03)	-0.01 (+/- 0.02)	0.06 (+/- 0.13)	-0.03 (+/- 0.03)
ubp8	YMR223W	20.247	29.7415	98	-0.07 (+/- 0.03)	0.04 (+/- 0.04)	0.01 (+/- 0.13)	-0.01 (+/- 0.1)
upc2	YDR213W	23.4844	33.3581	225	0 (+/- 0.01)	0.03 (+/- 0.02)	0.01 (+/- 0.03)	0.04 (+/- 0.02)
urk1	YNR012W	21.2851	32.6299	142	0.01 (+/- 0.01)	-0.02 (+/- 0.03)	0.01 (+/- 0.05)	0.01 (+/- 0.02)
urm1	YIL008W	23.053	35.9356	33	0.06 (+/- 0.07)	-0.06 (+/- 0.08)	0.34 (+/- 0.18)	0.09 (+/- 0.12)
utp30	YKR060W	22.3087	33.0275	393	0.02 (+/- 0.01)	-0.02 (+/- 0.02)	0.04 (+/- 0.06)	-0.01 (+/- 0.02)
vac14	YLR386W	23.6806	33.5424	33	-0.01 (+/- 0.05)	0.13 (+/- 0.05)	-0.13 (+/- 0.09)	0.03 (+/- 0.1)
vam3	YOR106W	23.7522	31.4307	45	-0.07 (+/- 0.05)	0.05 (+/- 0.03)	-0.07 (+/- 0.14)	0.08 (+/- 0.1)
vam6	YDL077C	24.0559	33.5119	84	-0.02 (+/- 0.04)	-0.02 (+/- 0.03)	0.18 (+/- 0.17)	-0.02 (+/- 0.06)
vip1	YLR410W	21.4846	31.5956	99	-0.05 (+/- 0.03)	-0.03 (+/- 0.04)	0.46 (+/- 0.17)	-0.03 (+/- 0.08)
vps63	YLR261C	21.6633	32.9364	71	0.02 (+/- 0.01)	0.03 (+/- 0.06)	0.16 (+/- 0.1)	-0.09 (+/- 0.05)
vps64	YDR200C	25.7582	35.5171	41	0.04 (+/- 0.07)	0.08 (+/- 0.08)	0.51 (+/- 0.45)	0.45 (+/- 0.1)
vps72	YDR485C	21.556	30.6892	263	-0.05 (+/- 0.03)	0.04 (+/- 0.02)	-0.08 (+/- 0.06)	0.02 (+/- 0.03)
vta1	YLR181C	22.0943	32.8264	205	0 (+/- 0.03)	0.02 (+/- 0.02)	0.01 (+/- 0.05)	0 (+/- 0.01)
whi2	YOR043W	23.1671	31.2536	676	-0.06 (+/- 0.01)	0.09 (+/- 0.02)	-0.05 (+/- 0.04)	0.05 (+/- 0.05)
whi3	YNL197C	16.4825	25.4131	213	-0.13 (+/- 0.07)	-0.16 (+/- 0.1)	-0.25 (+/- 0.13)	0.05 (+/- 0.08)	C
whi4	YDL224C	20.1621	30.3888	914	-0.03 (+/- 0.02)	-0.05 (+/- 0.02)	-0.03 (+/- 0.04)	-0.04 (+/- 0.03)	B
whi5	YOR083W	18.9779	23.7771	602	-0.26 (+/- 0.04)	0.02 (+/- 0.05)	-0.45 (+/- 0.08)	0.07 (+/- 0.08)	D
whi6	YKR020W	22.9922	35.2462	237	0.07 (+/- 0.03)	-0.03 (+/- 0.03)	0.34 (+/- 0.12)	0.07 (+/- 0.05)
xdj1	YLR090W	20.7971	32.1314	108	-0.01 (+/- 0.03)	0 (+/- 0.02)	0 (+/- 0.08)	0.02 (+/- 0.02)
yal049c	YAL049C	21.476	32.4518	89	0.01 (+/- 0.03)	0.01 (+/- 0.03)	-0.04 (+/- 0.06)	0.02 (+/- 0.06)
yap3	YHL009C	22.356	33.0074	197	0.01 (+/- 0.01)	0.04 (+/- 0.03)	0 (+/- 0.05)	0.03 (+/- 0.02)
yar1	YPL239W	22.3047	32.5246	46	0.02 (+/- 0.01)	-0.05 (+/- 0.09)	-0.03 (+/- 0.06)	-0.02 (+/- 0.05)
ybl028c	YBL028C	21.2377	32.8719	32	-0.02 (+/- 0.04)	-0.05 (+/- 0.05)	0.05 (+/- 0.07)	-0.02 (+/- 0.06)
ybl054w	YBL054W	24.1233	33.7411	41	0.02 (+/- 0.04)	0.07 (+/- 0.05)	0 (+/- 0.15)	0.04 (+/- 0.06)
ybl065w	YBL065W	21.7006	32.148	6	-0.05 (+/- 0.07)	-0.31 (+/- 0.17)	-0.14 (+/- 0.07)	-0.26 (+/- 0.12)
ybr014c	YBR014C	22.0428	34.0439	112	0.04 (+/- 0.02)	-0.03 (+/- 0.03)	0.13 (+/- 0.05)	-0.1 (+/- 0.03)
ybr047w	YBR047W	23.26	32.4478	76	-0.02 (+/- 0.04)	0 (+/- 0.05)	-0.11 (+/- 0.11)	-0.05 (+/- 0.06)
ybr159w	YBR159W	21.7856	32.7347	62	0 (+/- 0.03)	-0.06 (+/- 0.02)	0.08 (+/- 0.07)	-0.06 (+/- 0.04)
ybr219c	YBR219C	22.3203	35.0762	89	0.06 (+/- 0.04)	0.02 (+/- 0.04)	0.17 (+/- 0.08)	-0.01 (+/- 0.03)
ybr238c	YBR238C	21.7795	32.1712	70	0 (+/- 0.03)	-0.04 (+/- 0.05)	0.19 (+/- 0.1)	-0.06 (+/- 0.08)
ybr255w	YBR255W	21.885	32.6306	64	0.02 (+/- 0.02)	-0.01 (+/- 0.09)	0.06 (+/- 0.09)	0.02 (+/- 0.04)
ybr269c	YBR269C	21.1227	32.6245	132	0.01 (+/- 0.02)	-0.02 (+/- 0.04)	-0.12 (+/- 0.13)	0.03 (+/- 0.04)
ybr271w	YBR271W	22.4691	32.7731	115	0.01 (+/- 0.02)	0.02 (+/- 0.03)	-0.03 (+/- 0.05)	0.04 (+/- 0.02)
yck3	YER123W	22.2566	33.324	12	-0.02 (+/- 0.03)	0.02 (+/- 0.1)	0 (+/- 0.09)	-0.03 (+/- 0.08)
ycl007c	YCL007C	22.4787	33.7147	105	0.03 (+/- 0.02)	-0.03 (+/- 0.03)	0.07 (+/- 0.06)	0.07 (+/- 0.04)
ycr016w	YCR016W	20.765	31.1571	99	0 (+/- 0.04)	-0.05 (+/- 0.02)	0.1 (+/- 0.07)	-0.05 (+/- 0.03)
ycr061w	YCR061W	21.4256	32.8468	744	0.02 (+/- 0.01)	-0.02 (+/- 0.02)	0.12 (+/- 0.04)	-0.04 (+/- 0.04)
ycr075wa	YCR075W-A	22.7522	33.0302	62	0 (+/- 0.05)	-0.01 (+/- 0.03)	0.05 (+/- 0.08)	0.03 (+/- 0.04)
ycr085w	YCR085W	21.9794	31.59	154	-0.03 (+/- 0.02)	-0.01 (+/- 0.02)	0.01 (+/- 0.06)	0.01 (+/- 0.02)
yct1	YLL055W	21.9536	33.1571	56	0.02 (+/- 0.02)	-0.02 (+/- 0.04)	0.11 (+/- 0.08)	-0.01 (+/- 0.06)
ydl071c	YDL071C	21.2167	30.3018	557	-0.06 (+/- 0.02)	-0.03 (+/- 0.02)	-0.07 (+/- 0.08)	-0.02 (+/- 0.04)
ydl118w	YDL118W	22.5935	33.8704	98	0.03 (+/- 0.03)	0.01 (+/- 0.04)	0.12 (+/- 0.05)	0.09 (+/- 0.03)
ydl119c	YDL119C	22.2391	33.1381	64	0.01 (+/- 0.05)	-0.02 (+/- 0.03)	0.05 (+/- 0.11)	0.06 (+/- 0.04)
ydl176w	YDL176W	22.4095	32.7459	85	0 (+/- 0.03)	0.03 (+/- 0.03)	0.03 (+/- 0.07)	-0.11 (+/- 0.07)
ydr161w	YDR161W	22.2286	33.7702	35	0 (+/- 0.05)	-0.03 (+/- 0.06)	0.15 (+/- 0.16)	0.1 (+/- 0.05)
ydr379ca	YDR379C-A	23.9143	33.5294	96	0.01 (+/- 0.02)	0.04 (+/- 0.03)	-0.03 (+/- 0.07)	0 (+/- 0.01)
ydr417c	YDR417C	18.5063	23.9321	302	-0.26 (+/- 0.04)	-0.01 (+/- 0.1)	-0.31 (+/- 0.08)	0.22 (+/- 0.07)	D
yel007w	YEL007W	28.2428	43.1273	32	0.25 (+/- 0.11)	0.15 (+/- 0.04)	0.3 (+/- 0.13)	0.02 (+/- 0.03)
yfl006w	[]	22.8761	32.2847	36	-0.01 (+/- 0.04)	0.05 (+/- 0.05)	-0.05 (+/- 0.05)	0.04 (+/- 0.16)
yfl034w	YFL034W	22.4592	32.4863	50	0.01 (+/- 0.04)	0.09 (+/- 0.07)	0.03 (+/- 0.09)	-0.04 (+/- 0.06)
ygl007ca	YGL007C-A	24.0081	34.7717	109	0.04 (+/- 0.03)	0.02 (+/- 0.02)	0.19 (+/- 0.05)	0.05 (+/- 0.03)
ygl046w	[]	21.1786	30.5264	407	-0.05 (+/- 0.01)	0.03 (+/- 0.02)	-0.08 (+/- 0.03)	0.07 (+/- 0.02)
ygl109w	YGL109W	21.1419	31.4618	51	-0.02 (+/- 0.02)	-0.02 (+/- 0.05)	0.08 (+/- 0.07)	-0.04 (+/- 0.05)
ygl132w	YGL132W	21.3866	31.7675	120	-0.01 (+/- 0.02)	0.01 (+/- 0.02)	0.07 (+/- 0.08)	-0.04 (+/- 0.02)
ygl160w	YGL160W	20.8017	31.407	144	-0.01 (+/- 0.02)	-0.01 (+/- 0.05)	0.06 (+/- 0.03)	-0.02 (+/- 0.04)
ygl235w	YGL235W	22.895	33.168	170	0.01 (+/- 0.02)	0.04 (+/- 0.03)	0.04 (+/- 0.07)	0.04 (+/- 0.04)
ygl260w	YGL260W	21.3784	32.6086	144	0.01 (+/- 0.01)	-0.05 (+/- 0.04)	0.06 (+/- 0.03)	-0.02 (+/- 0.02)
ygr111w	YGR111W	24.6666	36.9071	143	0.11 (+/- 0.07)	0.07 (+/- 0.04)	0.3 (+/- 0.2)	0.04 (+/- 0.03)	F
ygr151c	YGR151C	22.6849	30.7703	77	-0.06 (+/- 0.02)	0 (+/- 0.07)	-0.18 (+/- 0.05)	-0.06 (+/- 0.05)
ygr250c	YGR250C	22.2689	32.7652	76	0.01 (+/- 0.02)	0.03 (+/- 0.06)	-0.07 (+/- 0.04)	-0.22 (+/- 0.06)
ygr283c	YGR283C	21.5377	31.9983	48	0 (+/- 0.02)	-0.02 (+/- 0.02)	0 (+/- 0.1)	0.01 (+/- 0.06)
yhl039w	YHL039W	22.2003	33.4597	119	0.02 (+/- 0.01)	0.04 (+/- 0.04)	0.04 (+/- 0.05)	-0.14 (+/- 0.04)
yhm2	YMR241W	20.3923	32.5268	88	0.03 (+/- 0.08)	-0.03 (+/- 0.04)	0.1 (+/- 0.12)	0.02 (+/- 0.06)
yhr034c	YHR034C	19.6185	29.866	36	-0.08 (+/- 0.05)	-0.13 (+/- 0.03)	0.34 (+/- 0.08)	0.12 (+/- 0.04)
yhr095w	YHR095W	23.5529	33.05	61	-0.02 (+/- 0.03)	0.1 (+/- 0.02)	-0.04 (+/- 0.08)	0.06 (+/- 0.04)
yhr130c	YHR130C	22.2928	31.7287	89	-0.02 (+/- 0.02)	0.04 (+/- 0.03)	0 (+/- 0.07)	0.01 (+/- 0.05)
yil064w	YIL064W	21.155	31.7881	68	0.01 (+/- 0.02)	0.04 (+/- 0.03)	0.06 (+/- 0.12)	0.01 (+/- 0.05)
yil096c	YIL096C	21.8712	31.7617	124	-0.01 (+/- 0.02)	0 (+/- 0.03)	0.13 (+/- 0.05)	-0.07 (+/- 0.07)
yil110w	YIL110W	21.4553	30.5309	27	-0.06 (+/- 0.04)	0.01 (+/- 0.02)	0.03 (+/- 0.26)	-0.02 (+/- 0.06)
yil127c	YIL127C	21.2551	32.683	79	0.02 (+/- 0.02)	-0.06 (+/- 0.04)	0.13 (+/- 0.05)	-0.03 (+/- 0.04)
yjl123c	YJL123C	25.3024	36.4467	32	0.05 (+/- 0.04)	-0.03 (+/- 0.05)	0.13 (+/- 0.07)	-0.05 (+/- 0.11)
yjr003c	YJR003C	21.4567	32.0995	77	-0.01 (+/- 0.02)	0 (+/- 0.02)	0.08 (+/- 0.09)	-0.04 (+/- 0.02)
yjr054w	YJR054W	22.0368	34.1011	34	0.03 (+/- 0.02)	0.02 (+/- 0.05)	0.2 (+/- 0.13)	0.06 (+/- 0.05)
ykl068wa	YKL068W-A	22.1209	34.9421	74	0.07 (+/- 0.05)	0.02 (+/- 0.03)	0.23 (+/- 0.12)	0.05 (+/- 0.08)
ykl171w	YKL171W	21.8949	34.1823	78	0.05 (+/- 0.03)	-0.03 (+/- 0.06)	0.17 (+/- 0.05)	-0.11 (+/- 0.07)
ykr032w	YKR032W	20.6524	30.3433	120	-0.05 (+/- 0.02)	-0.06 (+/- 0.05)	-0.09 (+/- 0.11)	-0.08 (+/- 0.03)
ykr074w	YKR074W	23.4527	35.5562	44	0.06 (+/- 0.02)	0.02 (+/- 0.07)	0.21 (+/- 0.09)	0.14 (+/- 0.05)
yll014w	YLL014W	21.3878	33.2462	128	0.02 (+/- 0.03)	-0.07 (+/- 0.06)	0.14 (+/- 0.08)	0 (+/- 0.02)
yll017w	YLL017W	22.2335	33.1046	85	0.02 (+/- 0.04)	-0.01 (+/- 0.06)	0.14 (+/- 0.13)	-0.09 (+/- 0.06)
yll023c	YLL023C	23.7023	31.1419	40	-0.1 (+/- 0.05)	0.07 (+/- 0.06)	-0.1 (+/- 0.14)	0.01 (+/- 0.06)
yll029w	YLL029W	21.671	31.7319	184	-0.01 (+/- 0.02)	0.01 (+/- 0.03)	0.04 (+/- 0.04)	0.04 (+/- 0.02)
yll032c	YLL032C	21.5249	31.5814	147	-0.02 (+/- 0.03)	-0.01 (+/- 0.04)	-0.05 (+/- 0.05)	0.03 (+/- 0.02)
yll053c	YLL053C	22.0098	33.1548	92	0.01 (+/- 0.03)	0.01 (+/- 0.03)	0.02 (+/- 0.04)	-0.04 (+/- 0.01)
ylr003c	YLR003C	20.7978	30.9788	191	-0.04 (+/- 0.02)	-0.03 (+/- 0.03)	-0.11 (+/- 0.06)	-0.04 (+/- 0.05)
ylr072w	YLR072W	22.7738	32.5052	109	0.01 (+/- 0.03)	0.02 (+/- 0.03)	0.01 (+/- 0.09)	0.01 (+/- 0.06)
ylr112w	YLR112W	21.751	30.8148	71	-0.06 (+/- 0.03)	-0.02 (+/- 0.05)	-0.11 (+/- 0.1)	-0.05 (+/- 0.04)
ylr224w	YLR224W	21.7956	33.0957	156	0.01 (+/- 0.01)	-0.02 (+/- 0.03)	0.03 (+/- 0.04)	0.08 (+/- 0.04)
ylr267w	YLR267W	21.544	31.8401	125	-0.02 (+/- 0.02)	-0.02 (+/- 0.04)	-0.06 (+/- 0.06)	-0.04 (+/- 0.02)
ylr281c	YLR281C	21.9948	32.686	50	-0.01 (+/- 0.03)	0.04 (+/- 0.02)	0.1 (+/- 0.08)	0.02 (+/- 0.03)
ylr290c	YLR290C	21.8843	32.8022	530	0.02 (+/- 0.01)	-0.01 (+/- 0.02)	0.19 (+/- 0.04)	0.07 (+/- 0.03)
ylr296w	YLR296W	22.2593	35.3515	14	0.07 (+/- 0.06)	-0.01 (+/- 0.13)	0.15 (+/- 0.11)	-0.13 (+/- 0.14)
ylr366w	YLR366W	20.3299	30.1419	62	-0.04 (+/- 0.02)	-0.06 (+/- 0.04)	-0.03 (+/- 0.06)	0 (+/- 0.07)
ylr444c	YLR444C	23.3783	35.4009	75	0.06 (+/- 0.04)	0.05 (+/- 0.04)	0.08 (+/- 0.1)	0.04 (+/- 0.03)
ymd8	YML038C	21.7259	31.7685	79	-0.03 (+/- 0.03)	-0.01 (+/- 0.05)	-0.06 (+/- 0.06)	0.02 (+/- 0.04)
yme2	YMR302C	21.5447	32.0127	103	0 (+/- 0.02)	-0.04 (+/- 0.04)	-0.02 (+/- 0.1)	0.07 (+/- 0.04)
yml013ca	[]	22.0143	33.5682	156	0.03 (+/- 0.02)	0.01 (+/- 0.04)	0.04 (+/- 0.08)	0 (+/- 0.04)
yml084w	YML084W	22.8187	32.7726	61	-0.01 (+/- 0.03)	0.01 (+/- 0.05)	-0.04 (+/- 0.07)	0.02 (+/- 0.06)
ymr027w	YMR027W	36.9012	53.6237	47	-0.01 (+/- 0.13)	0.1 (+/- 0.15)	-0.03 (+/- 0.24)	0.04 (+/- 0.12)
ymr034c	YMR034C	22.4018	33.114	98	0.01 (+/- 0.03)	0.06 (+/- 0.02)	-0.04 (+/- 0.11)	0.01 (+/- 0.03)
ymr098c	YMR098C	21.0318	31.9692	144	0 (+/- 0.02)	-0.03 (+/- 0.03)	0.1 (+/- 0.11)	-0.02 (+/- 0.04)
ymr178w	YMR178W	23.8703	33.6279	67	0 (+/- 0.04)	0.04 (+/- 0.01)	0.05 (+/- 0.04)	0 (+/- 0.05)
ymr310c	YMR310C	21.3625	31.666	96	-0.02 (+/- 0.02)	-0.02 (+/- 0.05)	-0.09 (+/- 0.06)	0.01 (+/- 0.03)
ymr320w	YMR320W	21.3752	30.8469	55	-0.04 (+/- 0.03)	-0.01 (+/- 0.02)	-0.04 (+/- 0.07)	-0.02 (+/- 0.04)
ynl022c	YNL022C	21.7295	32.3152	52	0 (+/- 0.04)	0.01 (+/- 0.04)	0.09 (+/- 0.09)	0.03 (+/- 0.05)
ynl120c	YNL120C	24.0451	36.5983	359	0.09 (+/- 0.01)	0.03 (+/- 0.04)	0.34 (+/- 0.07)	0.11 (+/- 0.04)
ynl226w	YNL226W	19.2392	30.6985	618	-0.01 (+/- 0.01)	-0.13 (+/- 0.01)	0.35 (+/- 0.06)	0.15 (+/- 0.03)	B
ynr047w	YNR047W	22.4863	33.1569	56	0.03 (+/- 0.04)	0.06 (+/- 0.06)	-0.1 (+/- 0.05)	0.01 (+/- 0.05)
ynr068c	YNR068C	22.5841	32.4123	147	-0.01 (+/- 0.02)	0.07 (+/- 0.01)	-0.06 (+/- 0.03)	0.12 (+/- 0.07)
ynr070w	YNR070W	21.9287	32.0172	206	-0.02 (+/- 0.03)	-0.02 (+/- 0.02)	-0.01 (+/- 0.04)	0.02 (+/- 0.03)
yol050c	YOL050C	22.9499	34.8486	24	0.05 (+/- 0.03)	-0.12 (+/- 0.02)	0.17 (+/- 0.16)	0.17 (+/- 0.13)
yol070c	YOL070C	23.0198	33.6444	94	0.03 (+/- 0.03)	0.08 (+/- 0.03)	0.09 (+/- 0.05)	-0.01 (+/- 0.03)
yor006c	YOR006C	22.2702	33.3706	32	0.01 (+/- 0.03)	0.04 (+/- 0.07)	0.04 (+/- 0.06)	0.1 (+/- 0.06)
yor021c	YOR021C	21.9013	32.9986	134	0 (+/- 0.03)	0.01 (+/- 0.01)	0.13 (+/- 0.08)	-0.12 (+/- 0.05)
yor082c	YOR082C	18.2582	22.5176	83	-0.3 (+/- 0.05)	0.01 (+/- 0.12)	-0.56 (+/- 0.15)	0.04 (+/- 0.14)	D
yor235w	YOR235W	22.3911	34.5193	29	0.06 (+/- 0.05)	-0.1 (+/- 0.05)	0.4 (+/- 0.34)	0.12 (+/- 0.02)
yor342c	YOR342C	22.5394	32.8266	80	0.02 (+/- 0.03)	0.02 (+/- 0.03)	0.15 (+/- 0.06)	-0.15 (+/- 0.1)
yor345c	YOR345C	21.8297	32.8665	38	0.01 (+/- 0.03)	0.03 (+/- 0.03)	0 (+/- 0.03)	0.01 (+/- 0.02)
ypl039w	YPL039W	22.1088	31.875	73	-0.03 (+/- 0.02)	0.01 (+/- 0.04)	-0.13 (+/- 0.09)	0.04 (+/- 0.05)
ypl071c	YPL071C	23.4137	34.8784	70	0.05 (+/- 0.04)	0.05 (+/- 0.03)	0.17 (+/- 0.07)	-0.07 (+/- 0.03)
ypl102c	YPL102C	21.4122	31.3403	79	-0.02 (+/- 0.01)	-0.1 (+/- 0.08)	0.08 (+/- 0.04)	0.24 (+/- 0.07)
ypr059c	YPR059C	21.4984	32.0199	94	-0.01 (+/- 0.03)	-0.02 (+/- 0.03)	0.04 (+/- 0.03)	-0.04 (+/- 0.02)
ypr114w	YPR114W	26.6326	33.6529	47	-0.03 (+/- 0.04)	0.22 (+/- 0.06)	-0.08 (+/- 0.08)	0.09 (+/- 0.05)
ypr196w	YPR196W	21.7396	32.8496	249	0 (+/- 0.03)	0.02 (+/- 0.01)	-0.02 (+/- 0.08)	0.02 (+/- 0.02)
yps7	YDR349C	22.0096	31.9747	107	0 (+/- 0.03)	0.01 (+/- 0.04)	-0.05 (+/- 0.07)	0.03 (+/- 0.05)
ypt6	YLR262C	24.6465	34.3289	45	0.05 (+/- 0.03)	0 (+/- 0.08)	0.2 (+/- 0.11)	-0.02 (+/- 0.1)
zds2	YML109W	22.3633	32.9912	100	0.02 (+/- 0.04)	0.06 (+/- 0.04)	0.06 (+/- 0.09)	-0.03 (+/- 0.07)
zrg8	YER033C	22.681	33.8095	89	0.03 (+/- 0.02)	-0.04 (+/- 0.01)	-0.04 (+/- 0.04)	0 (+/- 0.02)
